# Supplementary material for: Herbarium specimens reveal a cryptic invasion of polyploid Centaurea stoebe in Europe
Source: New Phytol. 2024 Oct 23;245(1):392–405. doi: 10.1111/nph.20212 (PMC11617643; doi:10.1111/nph.20212)
Supplement: Supplementary file 1 — Dataset S1 Occurrence database, analyzed in this study. [file NPH-245-392-s002.xlsx]

## Sheet: data
Consecutive_Number	ploidy_level	species	country	reference_number_ID	photo_ID	herbarium_voucher	cytogeographical data	pyroseq	habitat_description_original	EUNIS	habitat	natural	ruderal	latitude	longitude	collection_date	range	Study_range
1	diploid	0	At	CL_19291	DSCN7451	1	0	0	NA	NA	NA	NA	NA	47.84	16.711	1790	expanded	yes
2	diploid	0	At	84384	84384	1	0	0	ruderal_area	JE	ruderal	0	1	48.2778	14.2778	1833-08	expanded	yes
3	diploid	0	At	GZU_000043327	605149	1	0	0	roadside	JB	ruderal	0	1	48.2074	14.4775	1836-08	expanded	yes
4	diploid	0	At	GFW_14288	14288	1	0	0	NA	NA	NA	NA	NA	47.4064	16.2603	1840	expanded	yes
5	diploid	0	At	80381	80381	1	0	0	hill	E	natural	1	0	47.075	15.4375	1840	expanded	yes
6	diploid	0	At	80382	80382	1	0	0	NA	NA	NA	NA	NA	46.9664	15.4333	1840	expanded	yes
7	diploid	0	At	84373	84373	1	0	0	dry slope	E	natural	1	0	47.075	15.4375	1840	expanded	yes
8	diploid	0	At	80381	80381	1	0	0	hill	E	natural	1	0	47.075	15.4375	1840	expanded	yes
9	diploid	0	At	GZU_000074465	605161	1	0	0	NA	NA	NA	NA	NA	48.3939	15.5768	1848	expanded	yes
10	diploid	0	At	84374	84374	1	0	0	NA	NA	NA	NA	NA	47.075	15.4417	1849	expanded	yes
11	diploid	0	At	Ochsmann_2000_494	NA	1	0	0	NA	NA	NA	NA	NA	47.08	15.395	1850	expanded	yes
12	diploid	0	At	UPS_V-707775	UPS-80	1	0	0	NA	NA	NA	NA	NA	48.2082	16.3738	1853	expanded	yes
13	diploid	0	At	BRNU_152288	P1630278	1	0	0	hill	E	natural	1	0	48.2763	16.3333	1855	expanded	yes
14	diploid	0	At	GZU_000271628	605187	1	0	0	military_area	JE	ruderal	0	1	48.184	16.3956	1856-06-23	expanded	yes
15	diploid	0	At	BRNU_376914	P1630283	1	0	0	NA	NA	NA	NA	NA	48.1202	16.2727	1858	expanded	yes
16	diploid	0	At	26	26	1	0	0	NA	NA	NA	NA	NA	47.1392	10.563	1858-09	expanded	yes
17	diploid	0	At	34	34a	1	0	0	NA	NA	NA	NA	NA	46.9678	10.5422	1858-09	expanded	yes
18	diploid	0	At	GZU_000271216	180332	1	0	0	dry_meadow	E	natural	1	0	48.0825	16.2869	1859-08	expanded	yes
19	diploid	0	At	84383	84383	1	0	0	dry slope	E	natural	1	0	48.2778	16.3467	1860	expanded	yes
20	diploid	0	At	GZU_000271592	180357	1	0	0	NA	NA	NA	NA	NA	48.2167	16.398	1860-07-13	expanded	yes
21	diploid	0	At	GZU_000271623	180356	1	0	0	NA	NA	NA	NA	NA	48.2134	16.3066	1860-08-23	expanded	yes
22	diploid	0	At	35	35	1	0	0	meadow	E	natural	1	0	48.1424	16.3085	1861-07	expanded	yes
23	diploid	0	At	84414	84414	1	0	0	NA	NA	NA	NA	NA	46.6517	14.8733	1866-08-07	expanded	yes
24	diploid	0	At	B 10 0240566	IMG_20191219_144914	1	0	0	NA	NA	NA	NA	NA	48.2719	16.3116	1866-08-12	expanded	yes
25	diploid	0	At	80387	80387	1	0	0	town_wall	JE	ruderal	0	1	47.0533	15.1417	1867-07-11	expanded	yes
26	diploid	0	At	Ochsmann_2000_483	NA	1	0	0	castle_hill	E	natural	1	0	47.075	15.436	1869	expanded	yes
27	diploid	0	At	84382	84382	1	0	0	ruderal_area	JE	ruderal	0	1	48.2042	16.4167	1869-10-08	expanded	yes
28	diploid	0	At	80407	80407	1	0	0	NA	NA	NA	NA	NA	47.2917	11.5056	1870-07	expanded	yes
29	diploid	0	At	STU-29	NA	1	0	0	dry_hill	E	natural	1	0	46.8277	12.7627	1870-07-15	expanded	yes
30	diploid	0	At	84387	84387	1	0	0	NA	NA	NA	NA	NA	48.0167	16.7778	1870-07-17	expanded	yes
31	diploid	0	At	84385	84385	1	0	0	dry slope	E	natural	1	0	46.5892	13.8267	1871	expanded	yes
32	diploid	0	At	84386	84386	1	0	0	ruderal_area	JE	ruderal	0	1	46.625	14.3083	1871	expanded	yes
33	diploid	0	At	GZU_000271577	185509	1	0	0	NA	NA	NA	NA	NA	47.0707	15.4395	1871	expanded	yes
34	diploid	0	At	6056	IB19.1	1	0	0	NA	NA	NA	NA	NA	47.1063	15.4873	1872	expanded	yes
35	diploid	0	At	84388	84388	1	0	0	dry hill	E	natural	1	0	46.6822	14.2597	1872-07	expanded	yes
36	diploid	0	At	84416	84416	1	0	0	NA	NA	NA	NA	NA	48.2083	16.3833	1873	expanded	yes
37	diploid	0	At	GZU_000074478	180341	1	0	0	NA	NA	NA	NA	NA	48.3631	15.5321	1874	expanded	yes
38	diploid	0	At	31	31	1	0	0	roadside	JB	ruderal	0	1	48.1318	16.2436	1874-07-29	expanded	yes
39	diploid	0	At	BRNU_123015	P1630323	1	0	0	railway	JA	ruderal	0	1	47.2804	11.5059	1874-08	expanded	yes
40	diploid	0	At	80408	80408	1	0	0	railway	JA	ruderal	0	1	47.2778	11.5056	1874-08	expanded	yes
41	diploid	0	At	BRNU_123018	P1630427	1	0	0	hill	E	natural	1	0	48.1067	16.1961	1874-08-03	expanded	yes
42	diploid	0	At	NA	DSC_0705	1	0	0	hill	E	natural	1	0	48.083	16.266	1875-07-11	expanded	yes
43	diploid	0	At	84380	84380	1	0	0	dry slope	E	natural	1	0	47.075	15.4375	1875-07-21	expanded	yes
44	diploid	0	At	GFW_14524	14523	1	0	0	calcerous_montains	E	natural	1	0	48.1241	16.245	1876-08-01	expanded	yes
45	diploid	0	At	NA	DSC_0698	1	1	1	riverbed	C	natural	1	0	48.29	16.303	1876-08-04	expanded	yes
46	diploid	0	At	BRNU_123021	P1630309	1	0	0	NA	NA	NA	NA	NA	47.8582	16.3223	1876-09-19	expanded	yes
47	diploid	0	At	BRNU_123009	P1630318	1	0	0	hill	E	natural	1	0	48.1067	16.1961	1877-07-19	expanded	yes
48	diploid	0	At	GZU_107	NA	1	0	0	hill	E	natural	1	0	47.094	15.432	1877-07-26	expanded	yes
49	diploid	0	At	GZU_000020997	185536	1	0	0	castle_hill	E	natural	1	0	47.0763	15.4381	1877-08-12	expanded	yes
50	diploid	0	At	BRNU_201104	P1630358	1	0	0	meadow	E	natural	1	0	48.2755	16.3101	1877-09	expanded	yes
51	diploid	0	At	BRNU_123010	NA	1	0	0	NA	NA	NA	NA	NA	48.0775	16.2506	1877-10-13	expanded	yes
52	diploid	0	At	GZU_000271615	185539	1	0	0	railway_embarkment	JA	ruderal	0	1	47.2817	11.5067	1878-07	expanded	yes
53	diploid	0	At	NA	PB111635	1	0	0	heathland	E	natural	1	0	47.802	16.2402	1879-08-25	expanded	yes
54	diploid	0	At	GZU_000076675	180331	1	0	0	NA	NA	NA	NA	NA	48.1202	16.2727	1880	expanded	yes
55	diploid	0	At	NA	DSC_0699	1	0	0	hill	E	natural	1	0	48.012	16.231	1880-07-02	expanded	yes
56	diploid	0	At	NA	DSC_0696	1	0	0	aluvium	C	natural	1	0	48.245	16.382	1880-07-09	expanded	yes
57	diploid	0	At	NA	DSC_0701	1	0	0	NA	NA	NA	NA	NA	48.276	16.347	1880-07-14	expanded	yes
58	diploid	0	At	80384	80384	1	0	0	rocks	H	natural	1	0	47.2417	15.275	1880-08-05	expanded	yes
59	diploid	0	At	NA	DSC_0697	1	0	0	NA	NA	NA	NA	NA	48.083	16.266	1880-09-05	expanded	yes
60	diploid	0	At	Ochsmann_2000_500	NA	1	0	0	railway	JA	ruderal	0	1	47.267	11.402	1881	expanded	yes
61	diploid	0	At	B101068365	NA	1	0	0	NA	NA	NA	NA	NA	47.0713	10.6843	1881-07	expanded	yes
62	diploid	0	At	80410	80410	1	0	0	railway	JA	ruderal	0	1	47.2792	11.4333	1881-08	expanded	yes
63	diploid	0	At	B 10 1068152	SAM_3635	1	0	0	railway	JA	ruderal	0	1	47.2792	11.4319	1881-08	expanded	yes
64	diploid	0	At	B 10 1068140	SAM_3655	1	0	0	NA	NA	NA	NA	NA	47.2692	11.4042	1882	expanded	yes
65	diploid	0	At	NA	DSC_0441	1	0	0	hill	E	natural	1	0	48.084	16.272	1882-07-17	expanded	yes
66	diploid	0	At	BRNU_121405	NA	1	0	0	hill	E	natural	1	0	48.0006	16.7792	1882-08-29	expanded	yes
67	diploid	0	At	GZU_000271609	185543	1	0	0	_dry_slopes_near_the_railway	E	natural	1	0	47.2783	11.4697	1882-09-27	expanded	yes
68	diploid	0	At	Ochsmann_2000_491	NA	1	0	0	aluvium	C	natural	1	0	48.183	14.141	1884	expanded	yes
69	diploid	0	At	PR_sn	DSC_0403	1	0	0	aluvium	C	natural	1	0	48.2247	14.2754	1884-07-12	expanded	yes
70	diploid	0	At	23	23	1	0	0	roadside	JB	ruderal	0	1	48.1424	16.3085	1884-07-27	expanded	yes
71	diploid	0	At	B100141761	NA	1	0	0	hill	E	natural	1	0	47.2815	11.4325	1884-08	expanded	yes
72	diploid	0	At	P02815661	MNHN-P-P02815661	1	0	0	railway embankments	JA	ruderal	0	1	47.2653	11.4014	1885-07	expanded	yes
73	diploid	0	At	NA	DSC_0477	1	0	0	hills	E	natural	1	0	48.1185	16.2394	1885-07-13	expanded	yes
74	diploid	0	At	B 10 1068143	SAM_3650	1	0	0	sunny_slopes	E	natural	1	0	47.1036	15.3822	1885-07-30	expanded	yes
75	diploid	0	At	NA	DSC_0702	1	0	0	NA	NA	NA	NA	NA	48.379	16.309	1886-08-08	expanded	yes
76	diploid	0	At	B 10 1068138	SAM_3658	1	0	0	sunny_hills	E	natural	1	0	47.0706	15.4392	1886-08-13	expanded	yes
77	diploid	0	At	MSTR_322551	322551	1	0	0	dry hills	E	natural	1	0	47.0618	15.4425	1886-08-18	expanded	yes
78	diploid	0	At	GZU_000074472	605163	1	0	0	NA	NA	NA	NA	NA	47.8028	16.2332	1886-10-15	expanded	yes
79	diploid	0	At	6056	IB19.2	1	0	0	NA	NA	NA	NA	NA	47.0976	15.3978	1887	expanded	yes
80	diploid	0	At	Ochsmann_2000_497	NA	1	0	0	NA	NA	NA	NA	NA	47.08	15.395	1887	expanded	yes
81	diploid	0	At	Ochsmann_2000_484	NA	1	0	0	dry_slope	E	natural	1	0	46.631	14.214	1887	expanded	yes
82	tetraploid	1	At	Ochsmann_2000_65	NA	1	0	0	forest_margin	G	natural	1	0	48.136	16.924	1887	expanded	yes
83	diploid	0	At	NA	20210512_141340	1	1	1	NA	NA	NA	NA	NA	46.6365	14.1395	1887-07	expanded	yes
84	diploid	0	At	GZU_000271575	185506	1	0	0	NA	NA	NA	NA	NA	47.1799	14.6588	1887-08-06	expanded	yes
85	tetraploid	1	At	Ochsmann_2000_66	NA	1	0	0	river_bank	C	natural	1	0	48.146	16.937	1888	expanded	yes
86	diploid	0	At	80380	80380	1	0	0	rocky slopes	E	natural	1	0	47.0944	15.4333	1888-04-25	expanded	yes
87	diploid	0	At	NA	DSC_0704	1	0	0	hill	E	natural	1	0	48.3313	16.3615	1889-06-16	expanded	yes
88	diploid	0	At	GZU_000271617	177288	1	0	0	NA	NA	NA	NA	NA	48.075	16.2917	1890	expanded	yes
89	diploid	0	At	2612794	2612794	1	0	0	NA	NA	NA	NA	NA	48.1884	16.3769	1890-07-27	expanded	yes
90	diploid	0	At	BRNU_065050	P1630350	1	0	0	NA	NA	NA	NA	NA	46.932	13.2008	1891-08	expanded	yes
91	diploid	0	At	BRNU_065052	P1630352	1	0	0	sandy_hill	E	natural	1	0	48.2655	16.7095	1892	expanded	yes
92	diploid	0	At	GZU_000029432	180350	1	0	0	NA	NA	NA	NA	NA	48.2424	16.3742	1894-07	expanded	yes
93	diploid	0	At	B 10 1068136	SAM_3661	1	0	0	NA	NA	NA	NA	NA	47.0722	15.4428	1894-07-12	expanded	yes
94	diploid	0	At	GZU_000271626	180368	1	0	0	wasteland	JE	ruderal	0	1	48.2276	16.41	1894-07-17	expanded	yes
95	diploid	0	At	84375	84375	1	0	0	NA	NA	NA	NA	NA	47.0533	15.3944	1894-09-13	expanded	yes
96	diploid	0	At	B101068146	NA	1	0	0	NA	NA	NA	NA	NA	48.6678	16.6282	1895	expanded	yes
97	diploid	0	At	GZU_000074476	605153	1	0	0	NA	NA	NA	NA	NA	48.3764	15.5776	1896-08	expanded	yes
98	diploid	0	At	BRNM_04171_36	DSC_0572	1	0	0	roadside	JB	ruderal	0	1	46.6372	13.8706	1896-08-28	expanded	yes
99	diploid	0	At	GZU_000029433	180351	1	0	0	dry_hill	E	natural	1	0	48.1205	16.2692	1897-09	expanded	yes
100	diploid	0	At	80379	80379	1	0	0	hill	E	natural	1	0	47.0944	15.4333	1897-09-29	expanded	yes
101	diploid	0	At	GZU_000074474	180348	1	0	0	rock	H	natural	1	0	48.3003	15.4134	1898	expanded	yes
102	tetraploid	1	At	GZU_000074471	180346	1	0	0	castle_ruine	JE	ruderal	0	1	48.3137	15.4214	1898	expanded	yes
103	tetraploid	1	At	GZU_000271627	180366	1	0	0	railway_embarkment	JA	ruderal	0	1	47.1296	13.8104	1898-08	expanded	yes
104	tetraploid	1	At	Ochsmann_2000_64	NA	1	0	0	street	JB	ruderal	0	1	46.9167	13.5167	1900	expanded	yes
105	diploid	0	At	GZU_000271576	185345	1	0	0	NA	NA	NA	NA	NA	47.0984	15.3984	1900-09	expanded	yes
106	diploid	0	At	GZU_000271587	185391	1	0	0	rocks	H	natural	1	0	47.2056	15.3489	1901-06	expanded	yes
107	tetraploid	1	At	80386	80386	1	0	0	railway	JA	ruderal	0	1	47.1092	14.1708	1901-08	expanded	yes
108	diploid	0	At	GZU_000271589	185348	1	0	0	NA	NA	NA	NA	NA	47.0928	15.4181	1903-08-30	expanded	yes
109	diploid	0	At	UPS_V-711006	UPS-30	1	0	0	rocks	H	natural	1	0	48.0825	16.2869	1903-08	expanded	yes
110	diploid	0	At	B 10 1068134	SAM_3664	1	0	0	NA	NA	NA	NA	NA	48.0833	16.2664	1904-06-02	expanded	yes
111	diploid	0	At	GZU_000271596	180367	1	0	0	dry_slopes	E	natural	1	0	46.9324	13.216	1904-07-29	expanded	yes
112	diploid	0	At	Z_36	DSC_0305	1	0	0	NA	NA	NA	NA	NA	47.0766	10.6633	1904-07-29	expanded	yes
113	diploid	0	At	Ochsmann_2000_504	NA	1	0	0	slopes	E	natural	1	0	47.134	10.568	1904	expanded	yes
114	diploid	0	At	Ochsmann_2000_496	NA	1	0	0	NA	NA	NA	NA	NA	47.002	15.934	1904	expanded	yes
115	diploid	0	At	GZU_000271630	605179	1	0	0	NA	NA	NA	NA	NA	48.1654	14.0366	1906	expanded	yes
116	diploid	0	At	BRNU_059585	P1630419	1	0	0	hill	E	natural	1	0	48.0021	16.2309	1906-07-13	expanded	yes
117	diploid	0	At	NA	DSC_0636	1	0	0	rocks	H	natural	1	0	46.572	13.813	1906-08-15	expanded	yes
118	diploid	0	At	GZU_000271595	180359	1	0	0	hill	E	natural	1	0	48.3313	16.3615	1907-07-02	expanded	yes
119	diploid	0	At	NA	20210512_143242	1	1	1	NA	NA	NA	NA	NA	48.1525	16.5078	1907-07-23	expanded	yes
120	diploid	0	At	NA	DSC_0635	1	1	1	NA	NA	NA	NA	NA	46.749	12.967	1907-08-21	expanded	yes
121	diploid	0	At	Ochsmann_2000_488	NA	1	0	0	rocks	H	natural	1	0	48.084	16.276	1908	expanded	yes
122	diploid	0	At	NA	DSC_0634	1	0	0	rocks	H	natural	1	0	46.75	14.45	1908-06-06	expanded	yes
123	diploid	0	At	UPS_V-710840	UPS-38	1	0	0	rocks	H	natural	1	0	48.0803	16.2743	1908-07-13	expanded	yes
124	diploid	0	At	Z_4	DSC_0260	1	0	0	NA	NA	NA	NA	NA	47.1145	10.6354	1908-07	expanded	yes
125	diploid	0	At	GZU_000271571	185373	1	0	0	NA	NA	NA	NA	NA	47.1683	14.6581	1909	expanded	yes
126	diploid	0	At	Ochsmann_2000_489	NA	1	0	0	rocks	H	natural	1	0	48.074	16.269	1909	expanded	yes
127	diploid	0	At	6053	IB27	1	0	0	NA	NA	NA	NA	NA	46.6181	11.5399	1909-08-07	expanded	yes
128	diploid	0	At	BRNU_147904	P1630401	1	0	0	roadside	JB	ruderal	0	1	48.0291	16.4896	1909-07	expanded	yes
129	diploid	0	At	BRNU_309589	P1630312	1	0	0	NA	NA	NA	NA	NA	47.9949	16.8576	1910-06-26	expanded	yes
130	diploid	0	At	NA	DSC_0683	1	0	0	NA	NA	NA	NA	NA	46.837	13.37	1910-08-07	expanded	yes
131	diploid	0	At	NA	DSC_0633	1	0	0	NA	NA	NA	NA	NA	46.951	14.411	1912-08	expanded	yes
132	diploid	0	At	Ochsmann_2000_499	NA	1	0	0	NA	NA	NA	NA	NA	47.085	11.419	1913	expanded	yes
133	diploid	0	At	NA	DSC_0674	1	0	0	NA	NA	NA	NA	NA	48.083	16.266	1913-08-08	expanded	yes
134	diploid	0	At	BRNU_158250	P1630400	1	0	0	hill	E	natural	1	0	48.3313	16.3615	1913-07	expanded	yes
135	diploid	0	At	GZU_000271581	185265	1	0	0	slope	E	natural	1	0	47.0487	15.1437	1914-07-14	expanded	yes
136	diploid	0	At	NA	20210512_143138	1	0	0	NA	NA	NA	NA	NA	48.0056	16.2331	1916-07-14	expanded	yes
137	diploid	0	At	GZU_000029435	185721	1	0	0	dry_sunny_slopes	E	natural	1	0	46.6365	14.1394	1916-08	expanded	yes
138	diploid	0	At	PR51487	DSC_0472	1	0	0	roadside	JB	ruderal	0	1	48.31	16.32	1916-08	expanded	yes
139	diploid	0	At	UPS_V-710831	UPS-67	1	0	0	NA	NA	NA	NA	NA	47.8545	16.8371	1917-07-24	expanded	yes
140	diploid	0	At	2612554	2612554	1	0	0	Spa in town	JA	ruderal	0	1	48.2284	16.4289	1917-07-31	expanded	yes
141	diploid	0	At	NA	SAM_1380	1	0	0	NA	NA	NA	NA	NA	48.003	16.2262	1917-08-26	expanded	yes
142	tetraploid	1	At	Ochsmann_2000_73	NA	1	0	0	waste_site	JE	ruderal	0	1	48.2	16.2667	1918	expanded	yes
143	diploid	0	At	GZU_000029427	185719	1	0	0	rocks	H	natural	1	0	46.6342	14.1647	1918-08	expanded	yes
144	diploid	0	At	GZU_000062483	185409	1	0	0	NA	NA	NA	NA	NA	47.0291	15.4327	1919-08-03	expanded	yes
145	diploid	0	At	GZU_000062484	185480	1	0	0	NA	NA	NA	NA	NA	47.0304	15.4655	1919-08-03	expanded	yes
146	diploid	0	At	6061	IB23	1	0	0	railyway	JA	ruderal	0	1	47.2695	11.3289	1919-09-02	expanded	yes
147	diploid	0	At	UPS_V-710955	UPS-26	1	0	0	pathside	JB	ruderal	0	1	48.2328	16.5537	1921-07-29	expanded	yes
148	diploid	0	At	UPS_V-710947	UPS-25	1	0	0	grassy_heath	E	natural	1	0	48.1333	16.936	1921-08-07	expanded	yes
149	diploid	0	At	GZU_000271601	605184	1	0	0	wet_meadows_river side	C	natural	1	0	48.2546	16.3498	1922-07	expanded	yes
150	diploid	0	At	Ochsmann_2000_482	NA	1	0	0	NA	NA	NA	NA	NA	46.939	13.196	1924	expanded	yes
151	diploid	0	At	GZU_000271619	185552	1	0	0	road_embankment	JB	ruderal	0	1	48.2075	16.9575	1924-07-15	expanded	yes
152	diploid	0	At	GZU_000079203	185490	1	0	0	roadside	JB	ruderal	0	1	47.0557	15.3742	1925-06-09	expanded	yes
153	diploid	0	At	GZU_000079202	185502	1	0	0	hill_slope	E	natural	1	0	47.116	15.381	1925-09-06	expanded	yes
154	diploid	0	At	GB_3	NA	1	0	0	meadow	E	natural	1	0	47.785	16.9156	1925-09-13	expanded	yes
155	tetraploid	1	At	GZU_000074464	180345	1	0	0	NA	NA	NA	NA	NA	48.4104	15.5794	1927	expanded	yes
156	diploid	0	At	Ochsmann_2000_498	NA	1	0	0	NA	NA	NA	NA	NA	46.929	10.49	1928	expanded	yes
157	diploid	0	At	MPU182300	MPU182300	1	0	0	NA	NA	NA	NA	NA	46.5317	14.0383	1928-08-20	expanded	yes
158	diploid	0	At	Ochsmann_2000_486	NA	1	0	0	NA	NA	NA	NA	NA	46.837	13.369	1929	expanded	yes
159	diploid	0	At	6060	IB22	1	0	0	NA	NA	NA	NA	NA	47.9921	16.8576	1929-07-11	expanded	yes
160	diploid	0	At	GZU_062481	62481	1	0	0	NA	NA	NA	NA	NA	47.0294	15.4325	1930	expanded	yes
161	diploid	0	At	Ochsmann_2000_481	NA	1	0	0	roadside	JB	ruderal	0	1	46.612	14.488	1930	expanded	yes
162	diploid	0	At	B 10 1068141	SAM_3653	1	0	0	NA	NA	NA	NA	NA	47.2831	11.2433	1930-07-27	expanded	yes
163	tetraploid	1	At	GZU_000271590	185376	1	0	0	railway	JA	ruderal	0	1	47.1322	14.3072	1930-09-08	expanded	yes
164	diploid	0	At	Ochsmann_2000_485	NA	1	0	0	castle_hill	E	natural	1	0	46.755	14.52	1932	expanded	yes
165	tetraploid	1	At	GZU_062485	167550	1	0	0	NA	NA	NA	NA	NA	47.8544	16.8371	1932-09-18	expanded	yes
166	diploid	0	At	GZU_000148213	185241	1	0	0	NA	NA	NA	NA	NA	47.1071	15.4916	1934-08-05	expanded	yes
167	tetraploid	1	At	BRNU_332886	P1630299	1	0	0	meadow_(low_nutrient)	E	natural	1	0	47.9252	16.8678	1936-06-27	expanded	yes
168	diploid	0	At	GZU_062482	62482	1	0	0	roadside	JB	ruderal	0	1	47.0735	15.3934	1936-07-27	expanded	yes
169	diploid	0	At	B 10 1068144	SAM_3648	1	0	0	NA	NA	NA	NA	NA	46.8278	12.7625	1939-08	expanded	yes
170	tetraploid	1	At	GZU_000271625	185718	1	0	0	NA	NA	NA	NA	NA	48.4092	15.6072	1940-07-26	expanded	yes
171	diploid	0	At	GZU_000271620	185722	1	0	0	pasture_with_cerastium_caespitosum	E	natural	1	0	46.8381	12.77	1942-08-04	expanded	yes
172	diploid	0	At	GZU_167551	167551	1	0	0	meadow	E	natural	1	0	47.8315	16.1667	1942-08-28	expanded	yes
173	diploid	0	At	BRE_0000044	NA	1	0	0	NA	NA	NA	NA	NA	46.5904	14.6217	1942-07	expanded	yes
174	diploid	0	At	L_3035912	NA	1	0	0	south_exposed_slope_at_hill	E	natural	1	0	47.053	16.1206	1943-08-17	expanded	yes
175	tetraploid	1	At	HAL_19515	NA	1	0	0	NA	NA	NA	NA	NA	48.217	16.331	1944	expanded	yes
176	diploid	0	At	HAL_xxxxx	NA	1	0	0	dry_meadow	E	natural	1	0	48.217	16.331	1944	expanded	yes
177	diploid	0	At	HAL_xxxxx	NA	1	0	0	dry_meadow	E	natural	1	0	48.318	16.361	1944	expanded	yes
178	tetraploid	1	At	Ochsmann_2000_69	NA	1	0	0	NA	NA	NA	NA	NA	48.2	16.3833	1944	expanded	yes
179	diploid	0	At	GZU_000271586	185260	1	0	0	NA	NA	NA	NA	NA	47.1773	15.2537	1944-08-27	expanded	yes
180	diploid	0	At	GZU_000271585	185257	1	0	0	slope	E	natural	1	0	47.1253	15.4028	1945-07-29	expanded	yes
181	diploid	0	At	GZU_000271582	185262	1	0	0	NA	NA	NA	NA	NA	47.0291	15.4327	1946-05-16	expanded	yes
182	tetraploid	1	At	L_3035960	NA	1	0	0	military_area	JE	ruderal	0	1	48.184	16.3956	1946-09-17	expanded	yes
183	diploid	0	At	B 10 1068328	IMG_20191219_111946	1	0	0	harbour	JC	ruderal	0	1	48.3124	14.3249	1946-07	expanded	yes
184	tetraploid	1	At	L_3035961	NA	1	0	0	NA	NA	NA	NA	NA	48.2815	16.5116	1946-09	expanded	yes
185	diploid	0	At	4855	IB36	1	0	0	NA	NA	NA	NA	NA	47.0779	10.6908	1948-06-23	expanded	yes
186	diploid	0	At	4854	IB35	1	0	0	NA	NA	NA	NA	NA	47.0779	10.6908	1948-08-13	expanded	yes
187	diploid	0	At	4858	IB42	1	0	0	dry grassland	E	natural	1	0	46.6815	10.5595	1949-07-10	expanded	yes
188	diploid	0	At	GZU_000271608	185732	1	0	0	dry_warm_nutrient_poor_meadows	E	natural	1	0	46.6383	14.1406	1949-07-14	expanded	yes
189	diploid	0	At	GZU_000271583	185244	1	0	0	wood_margin	G	natural	1	0	47.0581	15.505	1949-07-16	expanded	yes
190	diploid	0	At	80404	80404	1	0	0	roadside	JB	ruderal	0	1	47.8017	16.6542	1949-09-13	expanded	yes
191	diploid	0	At	B 10 1068149	SAM_3639	1	0	0	gravel_pit	JD	ruderal	0	1	48.2361	14.25	1949-06	expanded	yes
192	diploid	0	At	B 10 1068151	SAM_3637	1	0	0	NA	NA	NA	NA	NA	48.2803	14.3231	1951-07	expanded	yes
193	diploid	0	At	B 10 1068153	SAM_3633	1	0	0	fallow_site	I	ruderal	0	1	48.2519	14.2906	1951-07	expanded	yes
194	diploid	0	At	Ochsmann_2000_480	NA	1	0	0	rocks	H	natural	1	0	46.748	12.97	1952	expanded	yes
195	diploid	0	At	U_1112658	NA	1	0	0	pathside	JB	ruderal	0	1	46.9587	13.1031	1952-07-22	expanded	yes
196	tetraploid	1	At	LJU10073560	51189	1	0	0	sand_ruderal	JE	ruderal	0	1	48.2339	16.4933	1952-09-14	expanded	yes
197	diploid	0	At	BASBG-00029702	NA	1	0	0	NA	NA	NA	NA	NA	46.656	14.573	1953-07	expanded	yes
198	diploid	0	At	Ochsmann_2000_493	NA	1	0	0	NA	NA	NA	NA	NA	46.8479	12.7653	1954	expanded	yes
199	diploid	0	At	80461	80461	1	0	0	dry slope	E	natural	1	0	46.9533	14.4	1954-07-16	expanded	yes
200	diploid	0	At	GZU_000020997	185253	1	0	0	meadow on gravel	E	natural	1	0	47.0984	15.3984	1954-07-31	expanded	yes
201	diploid	0	At	MPU182298	MPU182298	1	0	0	NA	NA	NA	NA	NA	46.8691	14.4766	1954-08-25	expanded	yes
202	diploid	0	At	HBG-528835_Teil_1	HBG-528835_Teil_1	1	0	0	roadside	JB	ruderal	0	1	46.8135	12.8101	1955-07-24	expanded	yes
203	diploid	0	At	B 10 0622988	SAM_3155	1	0	0	NA	NA	NA	NA	NA	46.8189	13.5169	1955-08-16	expanded	yes
204	tetraploid	1	At	Ochsmann_2000_62	NA	1	0	0	NA	NA	NA	NA	NA	47.75	16.8	1956	expanded	yes
205	tetraploid	1	At	BR0000023274495	BR0000023274495	1	0	0	NA	NA	NA	NA	NA	47.7761	16.3286	1956-07-16	expanded	yes
206	tetraploid	1	At	GZU_42-89	NA	1	0	0	roadside	JB	ruderal	0	1	48.1448	16.7015	1956-09-03	expanded	yes
207	diploid	0	At	L_3037447	NA	1	0	0	NA	NA	NA	NA	NA	46.8277	12.7627	1957-08-12	expanded	yes
208	tetraploid	1	At	GZU_000148214	605165	1	0	0	NA	NA	NA	NA	NA	47.9474	16.8454	1957-10-09	expanded	yes
209	diploid	0	At	MPU182280	MPU182280	1	0	0	castle	JE	ruderal	0	1	46.7484	12.9671	1957-08	expanded	yes
210	tetraploid	1	At	LJU10073559	50917	1	0	0	sandy_riverside	C	natural	1	0	47.9686	16.8604	1958-08-14	expanded	yes
211	diploid	0	At	MPU182285	MPU182285	1	0	0	NA	NA	NA	NA	NA	46.9308	13.1997	1958-08-17	expanded	yes
212	diploid	0	At	MPU182279	MPU182279	1	0	0	NA	NA	NA	NA	NA	46.8608	14.1864	1958-08-19	expanded	yes
213	diploid	0	At	MPU182284	MPU182284	1	0	0	NA	NA	NA	NA	NA	46.8295	12.7614	1958-08-23	expanded	yes
214	diploid	0	At	GZU_000048361	185524	1	0	0	dry_slope_calcarous	E	natural	1	0	47.0194	15.3961	1958-09-09	expanded	yes
215	diploid	0	At	20210430_162703	20210430_162703	1	1	1	sand_steppe	E	natural	1	0	48.2667	16.8667	1959	expanded	yes
216	diploid	0	At	100287706	11603_ZOBODAT_LANDOOE_AUSTRIA_100287706	1	0	0	rocks	H	natural	1	0	48.3152	15.4145	1960-08-05	expanded	yes
217	diploid	0	At	80374	80374	1	0	0	path_side	JB	ruderal	0	1	47.1034	15.3816	1960-08-11	expanded	yes
218	diploid	0	At	20480	20480	1	1	1	NA	NA	NA	NA	NA	48.226	15.3576	1961-07-14	expanded	yes
219	diploid	0	At	AMD_34622	NA	1	0	0	stony_river_side	C	natural	1	0	47.0321	10.6256	1961-07-25	expanded	yes
220	diploid	0	At	LJU10073540	37094	1	0	0	hill	E	natural	1	0	46.756	14.4523	1962-07-17	expanded	yes
221	diploid	0	At	C.403226	NA	1	0	0	meadow	E	natural	1	0	48.2226	16.4172	1962-08-17	expanded	yes
222	diploid	0	At	GZU_000090033	185487	1	0	0	NA	NA	NA	NA	NA	47.0767	15.4372	1963	expanded	yes
223	diploid	0	At	GZU_000271616	605177	1	0	0	NA	NA	NA	NA	NA	46.9515	14.4116	1963-07-09	expanded	yes
224	diploid	0	At	C-42_2014_27	NA	1	0	0	airport	JC	ruderal	0	1	48.1158	16.5666	1963-07-25	expanded	yes
225	diploid	0	At	L_3035881	NA	1	0	0	on_serpentine___ophyt	H	natural	1	0	47.4063	16.2605	1963-08-10	expanded	yes
226	diploid	0	At	L_3037442	NA	1	0	0	dry_meadow	E	natural	1	0	47.8708	16.9757	1963-08-19	expanded	yes
227	diploid	0	At	L_3037449	NA	1	0	0	roadside	JB	ruderal	0	1	47.8524	16.8342	1963-08-21	expanded	yes
228	diploid	0	At	LJU10073839	45339	1	0	0	NA	NA	NA	NA	NA	48.6786	16.4933	1964-06-21	expanded	yes
229	diploid	0	At	80390	80390	1	0	0	NA	NA	NA	NA	NA	47.1033	15.3833	1964-07-04	expanded	yes
230	diploid	0	At	L_3037435	NA	1	0	0	dry_meadow	E	natural	1	0	47.8047	16.632	1964-07	expanded	yes
231	diploid	0	At	L_3037463	NA	1	0	0	Mesobrometum	E	natural	1	0	47.9541	16.7741	1964-07	expanded	yes
232	diploid	0	At	Ochsmann_2000_487	NA	1	0	0	NA	NA	NA	NA	NA	46.569	14.481	1965	expanded	yes
233	tetraploid	1	At	HBG-528791	NA	1	0	0	sand	E	natural	1	0	47.7859	16.7638	1965-07-29	expanded	yes
234	diploid	0	At	FR_0118084	45604	1	0	0	dry_meadow	E	natural	1	0	48.1438	13.9655	1965-08-16	expanded	yes
235	tetraploid	1	At	80462	80462	1	0	0	dry_grassland	E	natural	1	0	47.6794	15.9449	1965-08-22	expanded	yes
236	diploid	0	At	GZU_000223202	167318	1	0	0	rocks	H	natural	1	0	47.1161	15.3783	1965-08-31	expanded	yes
237	tetraploid	1	At	B 10 1068309	SAM_3394	1	0	0	NA	NA	NA	NA	NA	48.2064	16.3797	1966	expanded	yes
238	tetraploid	1	At	Ochsmann_2000_77	NA	1	0	0	railway	JA	ruderal	0	1	48.172	16.322	1966	expanded	yes
239	tetraploid	1	At	Ochsmann_2000_78	NA	1	0	0	promenade	JE	ruderal	0	1	48.259	16.364	1966	expanded	yes
240	diploid	0	At	U_1115200	NA	1	0	0	dry_meadow_calcerous	E	natural	1	0	47.9593	16.7803	1966-07-01	expanded	yes
241	tetraploid	1	At	HBG-528831	NA	1	0	0	NA	NA	NA	NA	NA	47.7673	16.7766	1966-08-24	expanded	yes
242	tetraploid	1	At	80469	80469	1	0	0	dry_grassland	E	natural	1	0	47.6794	15.9449	1966-09-17	expanded	yes
243	tetraploid	1	At	20210430_162642	20210430_162642	1	1	1	ruderal_site	JE	ruderal	0	1	47.758	16.7991	1966-10-02	expanded	yes
244	tetraploid	1	At	80465	80465	1	0	0	dry_grassland	E	natural	1	0	47.6794	15.9449	1967-08-15	expanded	yes
245	diploid	0	At	80405	80405	1	0	0	NA	NA	NA	NA	NA	47.8896	16.2786	1967-10-16	expanded	yes
246	tetraploid	1	At	80467	80467	1	0	0	dry_grassland	E	natural	1	0	47.6794	15.9449	1968-07-26	expanded	yes
247	diploid	0	At	GZU_000271572	185515	1	0	0	castle_ruine_on_walls	JE	ruderal	0	1	47.1042	15.3855	1970-09-07	expanded	yes
248	tetraploid	1	At	NA	20210512_140943	1	1	1	canal	JC	ruderal	0	1	48.1932	16.4146	1971-09-14	expanded	yes
249	tetraploid	1	At	BR0000023274501	BR0000023274501	1	0	0	NA	NA	NA	NA	NA	47.8567	16.8314	1972-07-03	expanded	yes
250	diploid	0	At	500009	DSC_0498	1	0	0	calcareous_slope	E	natural	1	0	48.122	16.936	1972-09-06	expanded	yes
251	diploid	0	At	Ochsmann_2000_503	NA	1	0	0	river_bank	C	natural	1	0	47.054	10.646	1973	expanded	yes
252	diploid	0	At	GZU_000271612	605168	1	0	0	gravel_pit	JD	ruderal	0	1	47.8024	16.1908	1973-09-27	expanded	yes
253	tetraploid	1	At	80397	80397	1	0	0	vineyard	I	ruderal	0	1	48.41	15.6038	1974-07	expanded	yes
254	diploid	0	At	L_3763443	NA	1	0	0	dry_meadow	E	natural	1	0	48.5669	16.3828	1975-07-15	expanded	yes
255	tetraploid	1	At	NA	NA	1	0	0	dry grassland	E	natural	1	0	47.7603	16.7691	1975-10-25	expanded	yes
256	diploid	0	At	Ochsmann_2000_501	NA	1	0	0	road_embankement	JB	ruderal	0	1	46.805	12.863	1976	expanded	yes
257	diploid	0	At	FR_0118080	45712	1	0	0	semi_dry_grassland	E	natural	1	0	47.9474	16.8454	1977-07-01	expanded	yes
258	tetraploid	1	At	B 10 0427084	DSCN6565	1	1	1	NA	NA	NA	NA	NA	47.1717	16.4214	1978-08-01	expanded	yes
259	tetraploid	1	At	80401	80401	1	0	0	path_side	JB	ruderal	0	1	47.9568	16.7765	1980-07-06	expanded	yes
260	tetraploid	1	At	Cen_stoebe_LZ_154116_Blumenthal	NA	1	0	0	field_edge	I	ruderal	0	1	48.518	16.703	1981-07-18	expanded	yes
261	tetraploid	1	At	STU-36	NA	1	0	0	roadside	JB	ruderal	0	1	47.7621	16.8001	1981-08-01	expanded	yes
262	diploid	0	At	B 10 1068359	IMG_20191219_110746	1	0	0	ruderal_area	JE	ruderal	0	1	46.7719	14.3239	1981-09-01	expanded	yes
263	tetraploid	1	At	20488	20488	1	1	1	NA	NA	NA	NA	NA	47.2701	11.3287	1982-08-06	expanded	yes
264	diploid	0	At	B 10 0280597	IMG_20191219_110807	1	0	0	dry_grassland	E	natural	1	0	47.0687	10.6576	1984-07-23	expanded	yes
265	diploid	0	At	FR_0118079	45711	1	0	0	calcerous_dry_grassland	E	natural	1	0	48.0825	16.2869	1984-09-09	expanded	yes
266	diploid	0	At	Ochsmann_2000_502	NA	1	0	0	shrubs	E	natural	1	0	46.775	12.617	1985	expanded	yes
267	diploid	0	At	80375	80375	1	0	0	dry slope	E	natural	1	0	47.1965	15.2838	1985-07-25	expanded	yes
268	tetraploid	1	At	80361	80361	1	0	0	ruderal_area	JE	ruderal	0	1	48.2138	16.9374	1985-10-12	expanded	yes
269	diploid	0	At	L_3036028	NA	1	0	0	edge_of_lake	C	natural	1	0	47.8552	16.8265	1985-07	expanded	yes
270	tetraploid	1	At	Ochsmann_2000_75	NA	1	0	0	ruderal_site	JE	ruderal	0	1	48.2167	16.9333	1987	expanded	yes
271	tetraploid	1	At	NA	NA	0	1	0	ruderal	JE	ruderal	0	1	48.2	16.9333	1987	expanded	yes
272	diploid	0	At	80389	80389	1	0	0	NA	NA	NA	NA	NA	47.3975	15.135	1988	expanded	yes
273	diploid	0	At	100085489	11603_ZOBODAT_LANDOOE_AUSTRIA_100085489	1	0	0	dyke	JC	ruderal	0	1	48.2214	14.255	1988-08-06	expanded	yes
274	diploid	0	At	STU-38	NA	1	0	0	path_at_the_river_side	JB	ruderal	0	1	48.3802	15.6883	1988-08-24	expanded	yes
275	diploid	0	At	B 10 1068148	SAM_3642	1	0	0	sunny_hills	E	natural	1	0	47.1011	15.4431	1988-09-19	expanded	yes
276	tetraploid	1	At	80357	80357	1	0	0	railway	JA	ruderal	0	1	47.9133	16.2746	1988-10-18	expanded	yes
277	tetraploid	1	At	GZU_000271607	605174	1	0	0	NA	NA	NA	NA	NA	47.8818	16.2412	1988-10-19	expanded	yes
278	tetraploid	1	At	GZU_32-90	167553	1	0	0	wasteland	JE	ruderal	0	1	47.9219	16.3023	1989-08-30	expanded	yes
279	diploid	0	At	100085488	11603_ZOBODAT_LANDOOE_AUSTRIA_100085488	1	0	0	ruderal_area	JE	ruderal	0	1	48.2344	14.2494	1989-08-31	expanded	yes
280	tetraploid	1	At	GZU_32-80	167554	1	0	0	embankment	JE	ruderal	0	1	48.1523	16.9068	1989-09-01	expanded	yes
281	tetraploid	1	At	80364	80364	1	0	0	NA	NA	NA	NA	NA	47.1775	16.3656	1989-09-07	expanded	yes
282	tetraploid	1	At	80365	80365	1	0	0	vineyard	I	ruderal	0	1	47.1652	16.4504	1989-09-07	expanded	yes
283	diploid	0	At	100085490	11603_ZOBODAT_LANDOOE_AUSTRIA_100085490	1	0	0	slope	E	natural	1	0	48.265	14.4069	1990-05-17	expanded	yes
284	tetraploid	1	At	80393	80393	1	0	0	NA	NA	NA	NA	NA	47.2313	16.3278	1990-09-16	expanded	yes
285	tetraploid	1	At	80363	80363	1	0	0	ruderal_area	JE	ruderal	0	1	48.3083	16.6	1990-09-29	expanded	yes
286	tetraploid	1	At	80399	80399	1	0	0	ruderal_area	JE	ruderal	0	1	48.3102	16.6	1990-09-29	expanded	yes
287	tetraploid	1	At	80396	80396	1	0	0	ruderal_area	JE	ruderal	0	1	48.2778	16.4535	1990-10-25	expanded	yes
288	diploid	0	At	NA	NA	0	1	0	hill	E	natural	1	0	48.6004	15.9462	1991	expanded	yes
289	tetraploid	1	At	NA	NA	1	0	0	wasteland	JE	ruderal	0	1	47.8884	16.2505	1991-09-15	expanded	yes
290	tetraploid	1	At	GZU_11-82	167547	1	0	0	railway_station	JA	ruderal	0	1	48.0825	16.4444	1991-09-15	expanded	yes
291	tetraploid	1	At	80358	80358	1	0	0	railway_station	JA	ruderal	0	1	48.2386	16.5817	1991-09-28	expanded	yes
292	diploid	0	At	68678	68678	1	0	0	NA	NA	NA	NA	NA	47.0903	15.4208	1992-08-11	expanded	yes
293	tetraploid	1	At	Ochsmann_2000_76	NA	1	0	0	NA	NA	NA	NA	NA	48.2794	16.3436	1993	expanded	yes
294	diploid	0	At	24024	IB4	1	0	0	dry grassland	E	natural	1	0	47.0749	10.674	1993-07-26	expanded	yes
295	tetraploid	1	At	MU5	MU5	1	1	1	harbor	JC	ruderal	0	1	48.1594	16.4962	1993-08-19	expanded	yes
296	tetraploid	1	At	Ochsmann_2000_60	NA	1	0	0	road	JB	ruderal	0	1	47.75	16.75	1994	expanded	yes
297	tetraploid	1	At	Ochsmann_2000_55	NA	1	0	0	mown_lown	JE	ruderal	0	1	47.7667	16.7667	1994	expanded	yes
298	tetraploid	1	At	Ochsmann_2000_56	NA	1	0	0	NA	NA	NA	NA	NA	47.8	16.65	1994	expanded	yes
299	tetraploid	1	At	Ochsmann_2000_57	NA	1	0	0	road_embankment	JB	ruderal	0	1	47.8333	16.85	1994	expanded	yes
300	tetraploid	1	At	Ochsmann_2000_59	NA	1	0	0	road_embankment	JB	ruderal	0	1	47.85	16.65	1994	expanded	yes
301	tetraploid	1	At	Ochsmann_2000_68	NA	1	0	0	ruderal_site	JE	ruderal	0	1	47.8833	16.2167	1994	expanded	yes
302	tetraploid	1	At	Ochsmann_2000_58	NA	1	0	0	road_embankment	JB	ruderal	0	1	47.8833	16.9	1994	expanded	yes
303	tetraploid	1	At	Ochsmann_2000_70	NA	1	0	0	roadside	JB	ruderal	0	1	47.9333	16.15	1994	expanded	yes
304	tetraploid	1	At	Ochsmann_2000_71	NA	1	0	0	roadside	JB	ruderal	0	1	48.1167	16.9167	1994	expanded	yes
305	diploid	0	At	MU3	MU3	1	0	0	NA	NA	NA	NA	NA	48.275	16.3361	1994-07-01	expanded	yes
306	diploid	0	At	80372	80372	1	0	0	path_side	JB	ruderal	0	1	46.6875	15.4817	1994-08-08	expanded	yes
307	tetraploid	1	At	FR_0118092	45612	1	0	0	grassland	E	natural	1	0	47.1606	16.4269	1995-07-22	expanded	yes
308	tetraploid	1	At	Ochsmann_2000_61	NA	1	0	0	NA	NA	NA	NA	NA	47.75	16.8	1996	expanded	yes
309	tetraploid	1	At	Ochsmann_2000_72	NA	1	0	0	hill	E	natural	1	0	48.15	16.95	1996	expanded	yes
310	tetraploid	1	At	GZU_000216050	180339	1	0	0	gravel_pit	JD	ruderal	0	1	47.925	16.2917	1996-09-02	expanded	yes
311	diploid	0	At	MU23	MU23	1	1	1	ruderal_area	JE	ruderal	0	1	48.4679	15.6692	1996-09-28	expanded	yes
312	tetraploid	1	At	FR_0118091	45611	1	0	0	wasteland	JE	ruderal	0	1	47.8818	16.2412	1996-10-06	expanded	yes
313	tetraploid	1	At	GZU_000213900	180334	1	0	0	wasteland	JE	ruderal	0	1	48.2815	16.5116	1996-10-22	expanded	yes
314	tetraploid	1	At	Ochsmann_2000_79	NA	1	0	0	ruderal	JE	ruderal	0	1	48.233	16.4	1997	expanded	yes
315	tetraploid	1	At	80368	80368	1	0	0	railway	JA	ruderal	0	1	47.9027	16.2519	1997-09-02	expanded	yes
316	tetraploid	1	At	FR_0118088	45608	1	0	0	wasteland	JE	ruderal	0	1	47.8818	16.2412	1997-09-12	expanded	yes
317	tetraploid	1	At	MU4	MU4	1	0	0	NA	NA	NA	NA	NA	47.0752	15.4386	1999	expanded	yes
318	diploid	0	At	NA	NA	0	1	0	roadside	JB	ruderal	0	1	46.75	12.9667	1999	expanded	yes
319	diploid	0	At	Cen_stoebe_LZ_200714_Nickelsdorf	NA	1	0	0	dry_grasslands_above_an_abandoned_quarry	E	natural	1	0	47.9416	17.0708	1999-06-26	expanded	yes
320	tetraploid	1	At	GZU_67-2000	NA	1	0	0	railway_station	JA	ruderal	0	1	48.0825	16.445	1999-08-10	expanded	yes
321	diploid	0	At	GZU_000237356	603184	1	0	0	sandpit	JD	ruderal	0	1	47.7719	16.8006	2000-07-12	expanded	yes
322	tetraploid	1	At	FR_0118093	45613	1	0	0	roadside	JB	ruderal	0	1	48.7532	15.0896	2000-12-12	expanded	yes
323	tetraploid	1	At	FR_0118063	45695	1	0	0	wasteland	JE	ruderal	0	1	47.8818	16.2412	2001-08-14	expanded	yes
324	diploid	0	At	21542	IB3	1	0	0	dry grassland	E	natural	1	0	46.7875	11.6797	2004-07-21	expanded	yes
325	diploid	0	At	624	NA	0	1	0	quarry	JD	ruderal	0	1	48.079	16.258	2005	expanded	yes
326	diploid	0	At	A2	NA	0	1	0	meadow	E	natural	1	0	47.595	16.5155	2005	expanded	yes
327	diploid	0	At	SAB	NA	0	1	0	meadow	E	natural	1	0	47.6007	16.5195	2005	expanded	yes
328	diploid	0	At	A3	NA	0	1	0	dry_meadow	E	natural	1	0	48.1534	16.9555	2005	expanded	yes
329	diploid	0	At	SAA	NA	0	1	0	dry_meadow	E	natural	1	0	48.3709	15.4373	2005	expanded	yes
330	diploid	0	At	SAD	NA	0	1	0	meadow	E	natural	1	0	48.5971	15.9469	2005	expanded	yes
331	tetraploid	1	At	SAC	NA	0	1	0	dry_meadow	E	natural	1	0	48.4268	15.6491	2005	expanded	yes
332	diploid	0	At	SAF	NA	0	1	0	roadside	JB	ruderal	0	1	48.2727	16.8898	2005	expanded	yes
333	diploid	0	At	A1	NA	0	1	0	dry_meadow	E	natural	1	0	48.3932	15.5318	2005	expanded	yes
334	tetraploid	1	At	SAF	NA	0	1	0	roadside	JB	ruderal	0	1	48.2727	16.8898	2005	expanded	yes
335	tetraploid	1	At	A1	NA	0	1	0	dry_meadow	E	natural	1	0	48.3932	15.5318	2005	expanded	yes
336	tetraploid	1	At	NA	NA	0	1	0	NA	NA	NA	NA	NA	48.0333	16.2333	2006	expanded	yes
337	diploid	0	At	wu_0070608	NA	1	0	0	dry_grassland	E	natural	1	0	48.404	15.518	2006-11-20	expanded	yes
338	diploid	0	At	36627	36627	1	0	0	NA	NA	NA	NA	NA	47.0036	15.9333	2007-06-26	expanded	yes
339	tetraploid	1	At	NA	NA	1	0	0	excavation_site	JD	ruderal	0	1	48.2118	16.8995	2007-09-02	expanded	yes
340	diploid	0	At	MAR (SAF)	NA	0	1	0	roadside	JB	ruderal	0	1	48.2727	16.8898	2008	expanded	yes
341	tetraploid	1	At	MAR (SAF)	NA	0	1	0	roadside	JB	ruderal	0	1	48.2727	16.8898	2008	expanded	yes
342	diploid	0	At	110714	IB8	1	0	0	dry grassland	E	natural	1	0	47.1203	10.6327	2009-06-22	expanded	yes
343	tetraploid	1	At	wu_0046092	NA	1	0	0	dry_grassland	E	natural	1	0	48.013	16.278	2010-07-25	expanded	yes
344	diploid	0	At	wu_0068353	NA	1	0	0	semi_arid_grassland	E	natural	1	0	48.63	15.55	2010-08-14	expanded	yes
345	diploid	0	At	WU-0061623	NA	1	0	0	dry_meadow	E	natural	1	0	47.98	16.3	2011	expanded	yes
346	diploid	0	At	WU-0046092	NA	1	0	0	dry_meadow	E	natural	1	0	48.01	16.28	2011	expanded	yes
347	tetraploid	1	At	wu_0062437	NA	1	0	0	ruderal	JE	ruderal	0	1	47.994	16.256	2011-06-13	expanded	yes
348	diploid	0	At	61946	61946	1	0	0	rocks	H	natural	1	0	47.093	15.4175	2011-06-18	expanded	yes
349	tetraploid	1	At	wu_0074882	NA	1	0	0	ruderal_area	JE	ruderal	0	1	47.997	16.302	2011-08-14	expanded	yes
350	tetraploid	1	At	wu_0065533	NA	1	0	0	path side	JB	ruderal	0	1	48.031	16.274	2011-09-24	expanded	yes
351	diploid	0	At	14	NA	0	1	0	roadside	JB	ruderal	0	1	46.65	14.91	2012	expanded	yes
352	tetraploid	1	At	25	NA	0	1	0	highway_strip	JB	ruderal	0	1	47.19	10.64	2012	expanded	yes
353	tetraploid	1	At	26	NA	0	1	0	vineyard	I	ruderal	0	1	48.43	15.65	2012	expanded	yes
354	diploid	0	At	wu_0072588	NA	1	0	0	rocky_dry_grassland	E	natural	1	0	48.153	16.957	2012-08-29	expanded	yes
355	diploid	0	At	FR-0202483	NA	1	0	0	rocky_hillside	H	natural	1	0	48.853	15.857	2012-09-26	expanded	yes
356	diploid	0	At	w_20150004466	NA	1	0	0	NA	NA	NA	NA	NA	48.063	16.298	2013-07-12	expanded	yes
357	tetraploid	1	At	wu_0082188	NA	1	0	0	path side	JB	ruderal	0	1	47.998	16.26	2014-07-31	expanded	yes
358	tetraploid	1	At	HAL_34615	NA	1	0	0	roadside	JB	ruderal	0	1	48.256	16.38	2017	expanded	yes
359	tetraploid	1	At	99418	NA	1	0	0	ruderal_area	JE	ruderal	0	1	48.1831	16.37	2017-07-04	expanded	yes
360	diploid	0	At	106191	NA	1	0	0	NA	NA	NA	NA	NA	48.5164	16.4936	2018-06-24	expanded	yes
361	diploid	0	At	109546	NA	1	0	0	NA	NA	NA	NA	NA	47.9323	16.3317	2018-08-04	expanded	yes
362	diploid	0	At	NOE-ES	NA	0	1	0	meadow_town	JE	ruderal	0	1	48.2975	16.362	2020-09-11	expanded	yes
363	diploid	0	At	NOE-WD	NA	0	1	0	meadow_town	JE	ruderal	0	1	48.2569	16.3803	2020-09-11	expanded	yes
364	diploid	0	At	Oeynhausen	NA	0	1	0	agriculture	I	ruderal	0	1	47.9776	16.2714	2020-09-11	expanded	yes
365	diploid	0	At	Pfaffstätten	NA	0	1	0	meadow_town	JE	ruderal	0	1	48.0224	16.2618	2020-09-11	expanded	yes
366	tetraploid	1	At	109776	IB6	1	0	0	dry grassland	E	natural	1	0	47.7657	16.8378	2020-09-18	expanded	yes
367	tetraploid	1	At	OAU-NS	NA	0	1	0	roadside	JB	ruderal	0	1	47.7756	16.7975	2021-07-19	expanded	yes
368	diploid	0	Ba	NA	DSC_0432__DSC_0433	1	0	0	NA	NA	NA	NA	NA	44.3	18.533	1894-07	native	yes
369	diploid	0	Ba	44438	9208	1	0	0	pasture	E	natural	1	0	42.7034	18.4982	1897-08-07	native	yes
370	tetraploid	1	Ba	44437	9209	1	0	0	riverside	C	natural	1	0	43.7839	19.2954	1907-07-30	native	yes
371	tetraploid	1	Ba	44439	9207	1	0	0	slopes	E	natural	1	0	43.7843	19.293	1912-07-21	native	yes
372	tetraploid	1	Ba	44443	9203	1	0	0	sands	E	natural	1	0	43.8048	19.2799	1918-09-18	native	yes
373	tetraploid	1	Ba	44446	9200	1	0	0	NA	NA	NA	NA	NA	43.7684	19.2935	1918-09-19	native	yes
374	tetraploid	1	Ba	44442	9204	1	0	0	slopes	E	natural	1	0	44.3714	18.1998	1920-10-01	native	yes
375	tetraploid	1	Ba	44441	9205	1	0	0	mountain grassland	E	natural	1	0	44.3714	18.1998	1920-10-01	native	yes
376	tetraploid	1	Ba	44440	9206	1	0	0	meadow	E	natural	1	0	43.8491	18.401	1924-06-20	native	yes
377	tetraploid	1	Ba	1447261	C.403276	1	0	0	canyon	E	natural	1	0	44.5279	17.1852	1929-07-08	native	yes
378	tetraploid	1	Ba	44445	9201	1	0	0	National Park	E	natural	1	0	44.4694	18.4892	1951-08-15	native	yes
379	tetraploid	1	Ba	48737	9214	1	0	0	NA	NA	NA	NA	NA	44.5752	18.1395	1957-08-01	native	yes
380	tetraploid	1	Ba	48735	9212	1	0	0	mountain grassland	E	natural	1	0	44.5939	18.1215	1957-08-02	native	yes
381	tetraploid	1	Ba	48736	9213	1	0	0	mountain grassland	E	natural	1	0	44.653	18.2225	1957-08-22	native	yes
382	tetraploid	1	Ba	48734	9211	1	0	0	NA	NA	NA	NA	NA	44.434	18.648	1958-07-11	native	yes
383	tetraploid	1	Ba	24488	995	1	0	0	NA	NA	NA	NA	NA	43.7049	18.2592	1969-07-26	native	yes
384	tetraploid	1	Ba	24485	992	1	0	0	NA	NA	NA	NA	NA	45.0671	17.1987	1999	native	yes
385	diploid	0	Ba	NA	NA	0	1	0	meadow	E	natural	1	0	43.6119	19.3706	2011	native	yes
386	tetraploid	1	Ba	NA	NA	0	1	0	rocks	H	natural	1	0	43.6175	19.3611	2011	native	yes
387	diploid	0	Ba	NA	NA	0	1	0	rocks	H	natural	1	0	43.6175	19.3611	2011	native	yes
388	tetraploid	1	Ba	OBH-OV	NA	1	0	0	roadside	JB	ruderal	0	1	44.2322	18.4387	2021-07-26	native	yes
389	tetraploid	1	Ba	OBH-VG	NA	0	1	0	roadside	JB	ruderal	0	1	43.7829	19.3015	2021-07-27	native	yes
390	tetraploid	1	Be	BR0000010749562	BR0000010749562	1	0	0	city_wall	JE	ruderal	0	1	50.8797	4.70056	1882-08	expanded	yes
391	tetraploid	1	Be	BR0000010748503	BR0000010748503	1	0	0	city_wall	JE	ruderal	0	1	50.8797	4.70056	1883	expanded	yes
392	tetraploid	1	Be	BR0000010748534	BR0000010748534	1	0	0	city_wall	JE	ruderal	0	1	50.8797	4.70056	1884	expanded	yes
393	tetraploid	1	Be	BR0000010749890	BR0000010749890	1	0	0	NA	NA	NA	NA	NA	50.8797	4.70056	1886-08-02	expanded	yes
394	tetraploid	1	Be	BR0000012451357	BR0000012451357	1	0	0	roadside	JB	ruderal	0	1	50.9819	3.06917	2006-07-20	expanded	yes
395	tetraploid	1	Be	BR0000005654772	BR0000005654772	1	0	0	railway	JA	ruderal	0	1	51.3225	3.22972	2010-08-12	expanded	yes
396	tetraploid	1	Be	BR0000021256783	BR0000021256783	1	0	0	railway	JA	ruderal	0	1	50.8128	3.33278	2011-10-02	expanded	yes
397	tetraploid	1	Be	NA	NA	1	0	0	roadside	JB	ruderal	0	1	51.2826	4.23605	2014-07-13	expanded	yes
398	tetraploid	1	Be	NBE-BN	NA	0	1	0	roadside	JB	ruderal	0	1	51.0972	4.24368	2020-08-06	expanded	yes
399	tetraploid	1	Be	BR2	BR2	1	0	0	harbor	JC	ruderal	0	1	51.2822	4.2387	2020-09-05	expanded	yes
400	tetraploid	1	Be	BR3	BR3	1	0	0	harbor	JC	ruderal	0	1	51.2856	4.2388	2020-09-05	expanded	yes
401	tetraploid	1	Be	LOC1	NA	0	1	0	roadside	JB	ruderal	0	1	51.2831	4.2398	2020-09-05	expanded	yes
402	tetraploid	1	Be	LOC5	NA	0	1	0	roadside	JB	ruderal	0	1	51.3002	4.2555	2020-09-05	expanded	yes
403	tetraploid	1	Bg	NA	DSC_0744	1	1	1	NA	NA	NA	NA	NA	42.904	27.252	1885	native	yes
404	tetraploid	1	Bg	NA	DSC_0384	1	0	0	NA	NA	NA	NA	NA	43.5337	26.5411	1885	native	yes
405	diploid	0	Bg	451943	NA	1	0	0	hill	E	natural	1	0	42.597	23.284	1885-08	native	yes
406	diploid	0	Bg	NA	NA	1	1	1	NA	NA	NA	NA	NA	43.8287	23.2292	1887-07	native	yes
407	tetraploid	1	Bg	Ochsmann_2000_5	NA	1	0	0	mountain_grasslands	E	natural	1	0	42.5	23.25	1898	native	yes
408	tetraploid	1	Bg	NA	DSC_0747	1	1	1	NA	NA	NA	NA	NA	43.271	26.936	1899-06-22	native	yes
409	tetraploid	1	Bg	NA	NA	1	1	1	NA	NA	NA	NA	NA	43.8096	26.0378	1899-06-26	native	yes
410	tetraploid	1	Bg	NA	DSC_0656	1	0	0	NA	NA	NA	NA	NA	42.642	24.807	1899-07-18	native	yes
411	tetraploid	1	Bg	86142	DSC_0815	1	0	0	meadows	E	natural	1	0	43.7677	25.9596	1902	native	yes
412	diploid	0	Bg	GB_18	NA	1	0	0	NA	NA	NA	NA	NA	42.2878	22.6939	1907	native	yes
413	tetraploid	1	Bg	GB_1	NA	1	0	0	NA	NA	NA	NA	NA	42.7056	23.3091	1907	native	yes
414	tetraploid	1	Bg	BRNU_027210	P1630361	1	0	0	NA	NA	NA	NA	NA	42.9621	23.3439	1908-07	native	yes
415	tetraploid	1	Bg	NA	DSC_0738	1	1	1	NA	NA	NA	NA	NA	42.832	22.653	1909	native	yes
416	diploid	0	Bg	GB_7	NA	1	0	0	hills	E	natural	1	0	42.13	24.434	1909-07	expanded	yes
417	diploid	0	Bg	86053	DSC_0818	1	0	0	rocks	H	natural	1	0	42.604	23.305	1913-08-28	native	yes
418	diploid	0	Bg	Ochsmann_2000_220	NA	1	0	0	NA	NA	NA	NA	NA	41.322	23.1171	1917	expanded	yes
419	diploid	0	Bg	86217	DSC_0814	1	0	0	rocks	H	natural	1	0	41.5695	23.4456	1918-08-09	expanded	yes
420	diploid	0	Bg	86249	DSC_0813	1	0	0	dry hills	E	natural	1	0	42.3946	23.2497	1918-08-15	native	yes
421	tetraploid	1	Bg	NA	DSC_0742	1	1	1	roadside	JB	ruderal	0	1	42.698	23.322	1923-08-19	native	yes
422	tetraploid	1	Bg	SO_78805	78805	1	0	0	pasture	E	natural	1	0	43.2712	26.9361	1924-09-12	native	yes
423	tetraploid	1	Bg	BUCA_81486	PA150259	1	0	0	meadow	E	natural	1	0	42.6977	23.3219	1924-06	native	yes
424	tetraploid	1	Bg	Ochsmann_2000_6	NA	1	0	0	rocky_bushy_slopes	H	natural	1	0	42.22	24.7244	1930	expanded	yes
425	tetraploid	1	Bg	Ochsmann_2000_2	NA	1	0	0	NA	NA	NA	NA	NA	43.7	25.9667	1930	native	yes
426	tetraploid	1	Bg	Ochsmann_2000_3	NA	1	0	0	NA	NA	NA	NA	NA	43.7612	26.0385	1930	native	yes
427	tetraploid	1	Bg	BRNU_237624	P1630375	1	0	0	dry_slopes	E	natural	1	0	42.6191	25.3708	1933-07-17	native	yes
428	tetraploid	1	Bg	304137	DSC_0479	1	0	0	roadside	JB	ruderal	0	1	42.134	23.34	1936-08-21	native	yes
429	diploid	0	Bg	B 10 1068296	IMG_20191219_113532	1	0	0	meadow	E	natural	1	0	42.6583	23.2218	1937-07-28	native	yes
430	tetraploid	1	Bg	SO_78804	78804	1	0	0	garden	I	ruderal	0	1	42.6371	23.3092	1939-07-20	native	yes
431	tetraploid	1	Bg	1447167	C.403253	1	0	0	dry hill	E	natural	1	0	42.6088	23.3122	1939-08-05	native	yes
432	tetraploid	1	Bg	1447176	C.403252	1	0	0	hill	E	natural	1	0	42.1153	23.3203	1939-08-07	native	yes
433	tetraploid	1	Bg	1447164	C.403255	1	0	0	hill	E	natural	1	0	42.1153	23.3203	1939-08-10	native	yes
434	tetraploid	1	Bg	326570	DSC_0484	1	0	0	slope	E	natural	1	0	42.6545	23.2289	1948-08-15	native	yes
435	tetraploid	1	Bg	HAL_27044	NA	1	0	0	dry_meadow	E	natural	1	0	42.604	23.305	1952	native	yes
436	tetraploid	1	Bg	B 10 1068347	SAM_3332	1	0	0	NA	NA	NA	NA	NA	43.2128	27.9296	1958-08	native	yes
437	diploid	0	Bg	BRNM_443384	DSC_0651	1	0	0	steppe	E	natural	1	0	41.7264	23.0834	1959-07-05	expanded	yes
438	diploid	0	Bg	BRNM_443383	DSC_0652	1	0	0	rocks	H	natural	1	0	42.1334	23.3401	1959-07-12	native	yes
439	diploid	0	Bg	BRNM_0517325	DSC_0629	1	0	0	meadow	E	natural	1	0	41.7731	23.4162	1966-07-10	expanded	yes
440	diploid	0	Bg	Ochsmann_2000_214	NA	1	0	0	mountain_grasslands	E	natural	1	0	42.172	23.399	1968	native	yes
441	tetraploid	1	Bg	SO_78820	78820	1	0	0	slope	E	natural	1	0	42.8435	23.3214	1968-09-01	native	yes
442	tetraploid	1	Bg	432733	DSC_0315	1	0	0	slopes	E	natural	1	0	43.819	23.205	1969-08-09	native	yes
443	tetraploid	1	Bg	SO_78809	78809	1	0	0	dry_meadow_slope	E	natural	1	0	42.6137	23.3234	1970-08-09	native	yes
444	diploid	0	Bg	NA	NA	0	1	0	NA	NA	NA	NA	NA	42.548	22.527	1976	native	yes
445	diploid	0	Bg	NA	NA	0	1	0	NA	NA	NA	NA	NA	42.6333	25.3833	1976	native	yes
446	tetraploid	1	Bg	B 10 1068177	SAM_3594	1	0	0	hill	E	natural	1	0	42.8922	25.3106	1976-09-25	native	yes
447	tetraploid	1	Bg	NA	NA	0	1	0	NA	NA	NA	NA	NA	42.9833	23.2333	1977	native	yes
448	tetraploid	1	Bg	416495	DSC_0352	1	1	1	dry_slope	E	natural	1	0	43.983	22.876	1978-07	native	yes
449	tetraploid	1	Bg	NA	NA	0	1	0	roadside	JB	ruderal	0	1	42.2704	23.3067	1980-09-29	native	yes
450	diploid	0	Bg	NA	NA	0	1	0	NA	NA	NA	NA	NA	41.7833	23.4	1981	expanded	yes
451	diploid	0	Bg	NA	NA	0	1	0	NA	NA	NA	NA	NA	41.8333	23.3833	1981	expanded	yes
452	tetraploid	1	Bg	NA	NA	0	1	0	NA	NA	NA	NA	NA	42.2833	22.6333	1981	native	yes
453	diploid	0	Bg	NA	NA	0	1	0	NA	NA	NA	NA	NA	42.0333	24.3	1982	expanded	yes
454	tetraploid	1	Bg	NA	NA	0	1	0	NA	NA	NA	NA	NA	42.2	23.3333	1982	native	yes
455	diploid	0	Bg	BRNM_00517321	DSC_0633	1	0	0	steppe_slope	E	natural	1	0	41.7264	23.0834	1984-07-09	expanded	yes
456	tetraploid	1	Bg	NA	NA	0	1	0	NA	NA	NA	NA	NA	42.2833	22.6333	1986	native	yes
457	tetraploid	1	Bg	1574549	C.403172	1	0	0	NA	NA	NA	NA	NA	42.6909	23.3342	1986-08-02	native	yes
458	tetraploid	1	Bg	1574519	C.403195	1	0	0	forest slope	E	natural	1	0	42.6358	24.3671	1986-08-08	native	yes
459	diploid	0	Bg	BRNM_443382	DSC_0653	1	0	0	NA	NA	NA	NA	NA	41.7731	23.4162	1987-07-18	expanded	yes
460	diploid	0	Bg	NA	NA	0	1	0	NA	NA	NA	NA	NA	41.55	24.4167	2006	expanded	yes
461	diploid	0	Bg	NA	NA	0	1	0	NA	NA	NA	NA	NA	41.6028	24.3681	2006	expanded	yes
462	diploid	0	Bg	NA	NA	0	1	0	NA	NA	NA	NA	NA	41.6483	24.1778	2006	expanded	yes
463	diploid	0	Bg	NA	NA	0	1	0	NA	NA	NA	NA	NA	42.65	23.25	2006	native	yes
464	tetraploid	1	Bg	NA	NA	0	1	0	NA	NA	NA	NA	NA	42.6	23.35	2006	native	yes
465	diploid	0	Bg	BG1	NA	0	1	0	dry_meadow	E	natural	1	0	42.508	23.1464	2008	native	yes
466	tetraploid	1	Bg	BG1	NA	0	1	0	dry_meadow	E	natural	1	0	42.508	23.1464	2008	native	yes
467	diploid	0	Bg	BG4	NA	0	1	0	dry_slope	E	natural	1	0	41.9407	23.5924	2008	native	yes
468	tetraploid	1	Bg	BG6	NA	0	1	0	meadow_rocky_soil	E	natural	1	0	42.0703	23.8166	2008	native	yes
469	tetraploid	1	Bg	BG2	NA	0	1	0	pasture	E	natural	1	0	42.354	23.1106	2008	native	yes
470	diploid	0	Bg	BG3	NA	1	1	0	rocks	H	natural	1	0	42.1153	23.3203	2008-08-01	native	yes
471	tetraploid	1	Bg	BG8	NA	1	1	0	abandoned_field	I	ruderal	0	1	43.0088	23.7037	2008-08-03	native	yes
472	tetraploid	1	Bg	BG9	NA	1	1	0	steppe	E	natural	1	0	43.5919	22.8587	2008-08-03	native	yes
473	tetraploid	1	Bg	FR-0202484	NA	1	0	0	forest_edge	G	natural	1	0	42.614	23.308	2012-09-26	native	yes
474	tetraploid	1	Bg	FR-0202484	NA	1	0	0	alpine meadow	E	natural	1	0	42.5	23.164	2012-09-26	native	yes
475	tetraploid	1	Bg	FR-0111798	NA	1	0	0	alpine meadow	E	natural	1	0	42.535	23.31	2013-09-29	native	yes
476	diploid	0	Bg	CE-1	NA	1	1	0	roadside	JB	ruderal	0	1	42.6493	24.7016	2020-09-24	native	yes
477	tetraploid	1	Bg	CEW1	NA	0	1	0	forest_edge	G	natural	1	0	42.251	23.8032	2020-10-03	native	yes
478	tetraploid	1	Bg	CEW2	NA	0	1	0	meadow_town	JE	ruderal	0	1	42.3644	23.8182	2020-10-04	native	yes
479	diploid	0	By	NA	IMG_20210518_161459	1	0	0	pine_forest	G	natural	1	0	52.0365	29.2195	1898-07-15	expanded	yes
480	diploid	0	By	NA	IMG_20210518_151602	1	0	0	slopes	E	natural	1	0	52.0539	29.2487	1901-07-08	expanded	yes
481	tetraploid	1	By	NA	IMG_20190215_151142	1	0	0	NA	NA	NA	NA	NA	51.2945	30.5642	1919-08-22	expanded	yes
482	diploid	0	By	NA	DSC_0476	1	0	0	sands	E	natural	1	0	52.337	26.25	1929-07-25	expanded	yes
483	diploid	0	By	115004	DSC_0477	1	0	0	railway_embankment	JA	ruderal	0	1	53.462	26.724	1938-08-05	expanded	yes
484	diploid	0	By	LE_99	DSCF2839	1	0	0	forest	G	natural	1	0	51.992	25.6899	1962	expanded	yes
485	diploid	0	By	612	img133	1	0	0	railway	JA	ruderal	0	1	52.2648	26.7982	1962-07-26	expanded	yes
486	diploid	0	By	265 (92)	img150	1	0	0	mixed forest	G	natural	1	0	51.9197	26.8328	1969-07-21	expanded	yes
487	diploid	0	By	276 (103)	img149	1	0	0	railway	JA	ruderal	0	1	51.9622	26.7684	1969-07-22	expanded	yes
488	diploid	0	By	295 (124)	img131	1	0	0	river_bank	C	natural	1	0	51.9239	24.9748	1969-07-26	expanded	yes
489	diploid	0	By	NA	img148	1	0	0	pine forest	G	natural	1	0	51.9155	24.9617	1969-08-29	expanded	yes
490	diploid	0	By	NA	img140	1	0	0	sand_dunes	E	natural	1	0	52.4729	25.1716	1970-07-13	expanded	yes
491	diploid	0	By	164	img141	1	0	0	coniferous forests along bank of the river	G	natural	1	0	52.44	25.0658	1970-07-14	expanded	yes
492	diploid	0	By	230	img152	1	0	0	sparse pine forest	G	natural	1	0	53.1783	26.7501	1970-08-13	expanded	yes
493	diploid	0	By	_03029М	IMG_20210518_161340	1	0	0	roadside	JB	ruderal	0	1	52.5625	23.8	1971-07-26	expanded	yes
494	diploid	0	By	NA	img151	1	0	0	sands	E	natural	1	0	52.5473	23.8296	1971-07-28	expanded	yes
495	diploid	0	By	NA	IMG_8735	1	0	0	pine forest with lichens	G	natural	1	0	51.87	29.2378	1972-07-17	expanded	yes
496	diploid	0	By	126	img146	1	0	0	railway	JA	ruderal	0	1	53.9489	25.488	1973-07-16	expanded	yes
497	diploid	0	By	NA	img144	1	0	0	wasteland	JE	ruderal	0	1	52.557	23.8024	1973-08-14	expanded	yes
498	diploid	0	By	Ochsmann_2000_571	NA	1	0	0	road	JB	ruderal	0	1	52.216	24.349	1974	expanded	yes
499	diploid	0	By	115	img132	1	0	0	roadside	JB	ruderal	0	1	53.3131	23.8825	1974-07-31	expanded	yes
500	diploid	0	By	136	img142	1	0	0	roadside	JB	ruderal	0	1	53.1179	24.4584	1974-08-04	expanded	yes
501	diploid	0	By	NA	NA	0	1	0	NA	NA	NA	NA	NA	52.5667	23.8	1980	expanded	yes
502	diploid	0	By	NA	img138	1	0	0	river bank	C	natural	1	0	53.9452	23.901	1983-07-09	expanded	yes
503	diploid	0	By	309	img123	1	0	0	roadside	JB	ruderal	0	1	53.9304	25.7681	1985-08-05	expanded	yes
504	diploid	0	By	1581	img126	1	0	0	meadows	E	natural	1	0	51.7843	30.0052	1987-09-21	expanded	yes
505	diploid	0	By	NA	img137	1	0	0	sands	E	natural	1	0	53.1442	24.4856	1988-06-27	expanded	yes
506	diploid	0	By	NA	img139	1	0	0	roadside	JB	ruderal	0	1	52.0333	26.8456	1988-07-13	expanded	yes
507	diploid	0	By	1826	img127	1	0	0	grassy_birch forest	G	natural	1	0	51.6387	29.4359	1988-09-09	expanded	yes
508	diploid	0	By	1822	img129	1	0	0	sands	E	natural	1	0	51.6051	29.7292	1988-09-09	expanded	yes
509	diploid	0	By	NA	img121	1	0	0	sand_dunes	E	natural	1	0	51.9243	28.1263	1989-07-06	expanded	yes
510	diploid	0	By	NA	IMG_8739	1	0	0	dunes with pines	E	natural	1	0	52.3371	24.0983	1993-07-01	expanded	yes
511	diploid	0	By	216	img122	1	0	0	roadside	JB	ruderal	0	1	53.3778	25.0391	1996-06-22	expanded	yes
512	diploid	0	By	NA	img130	1	0	0	roadside	JB	ruderal	0	1	53.2015	24.5149	1996-08-20	expanded	yes
513	diploid	0	By	191194	img134	1	0	0	airport	JC	ruderal	0	1	52.493	25.9255	2014-07-03	expanded	yes
514	diploid	0	Ch	Ochsmann_2000_530	NA	1	0	0	NA	NA	NA	NA	NA	47.561	7.591	1839	expanded	yes
515	diploid	0	Ch	Neuchâtel_Herbarium_-_Centaurea_stoebe_-_NEU000012250	NA	1	0	0	NA	NA	NA	NA	NA	47.5535	7.60299	1842-07-11	expanded	yes
516	diploid	0	Ch	Z_12	DSC_0270	1	0	0	wasteland	JE	ruderal	0	1	46.8074	10.3201	1849-08	expanded	yes
517	diploid	0	Ch	Z_1	DSC_0255	1	0	0	slope	E	natural	1	0	46.8206	10.3227	1850-07-23	expanded	yes
518	diploid	0	Ch	Neuchâtel_Herbarium_-_Centaurea_stoebe_-_NEU000012246	NA	1	0	0	NA	NA	NA	NA	NA	47.5535	7.60299	1852	expanded	yes
519	diploid	0	Ch	NA	DSC_0408	1	0	0	NA	NA	NA	NA	NA	47.5534	7.58774	1853-08	expanded	yes
520	diploid	0	Ch	STU-2	NA	1	0	0	NA	NA	NA	NA	NA	46.8299	10.3783	1853-08	expanded	yes
521	diploid	0	Ch	B 10 0617031	IMG_20191219_111056	1	0	0	NA	NA	NA	NA	NA	46.8378	10.3808	1854-07-30	expanded	yes
522	diploid	0	Ch	Z_18	DSC_0277	1	0	0	NA	NA	NA	NA	NA	47.5689	7.59094	1855	expanded	yes
523	diploid	0	Ch	GLM_53	1MG_7313_-_1MG_7317	1	0	0	rocks	H	natural	1	0	46.42	7.75	1855	expanded	yes
524	diploid	0	Ch	Z_11	DSC_0269	1	0	0	NA	NA	NA	NA	NA	46.8346	10.3824	1859-07-22	expanded	yes
525	diploid	0	Ch	LYJB058720	NA	1	0	0	dry_slope	E	natural	1	0	46.7907	10.3005	1866-07-26	expanded	yes
526	diploid	0	Ch	Z_25	DSC_0288	1	0	0	NA	NA	NA	NA	NA	47.57	7.60889	1867	expanded	yes
527	diploid	0	Ch	Z_50	DSC_0326	1	0	0	riverside	C	natural	1	0	47.5463	7.64924	1867-10-30	expanded	yes
528	diploid	0	Ch	Ochsmann_2000_533	NA	1	0	0	roadside	JB	ruderal	0	1	46.807	10.323	1868	expanded	yes
529	diploid	0	Ch	http://n2t.net/ar...9400-03da2fb4400f	NA	1	0	0	NA	NA	NA	NA	NA	46.8329	10.3756	1869	expanded	yes
530	diploid	0	Ch	Z_38	DSC_0309	1	0	0	NA	NA	NA	NA	NA	47.5769	7.57194	1872-08	expanded	yes
531	diploid	0	Ch	WAG_1214261	NA	1	0	0	NA	NA	NA	NA	NA	46.6552	9.60853	1875	expanded	yes
532	diploid	0	Ch	Z_20	DSC_0280	1	0	0	NA	NA	NA	NA	NA	47.5689	7.59094	1878-07	expanded	yes
533	diploid	0	Ch	Z_15	DSC_0273	1	0	0	rubble__hard_dirt_(Décombres)	JE	ruderal	0	1	47.5689	7.59094	1878-07-24	expanded	yes
534	diploid	0	Ch	Z_10	DSC_0268	1	0	0	NA	NA	NA	NA	NA	46.7681	10.2507	1879-08-27	expanded	yes
535	diploid	0	Ch	P02815773	MNHN-P-P02815773	1	0	0	dry hill	E	natural	1	0	46.7955	10.2983	1879-09	expanded	yes
536	diploid	0	Ch	GB_64	NA	1	0	0	NA	NA	NA	NA	NA	46.7759	10.2585	1884-08	expanded	yes
537	diploid	0	Ch	AMD_34847	NA	1	0	0	hard_dirt__scree_material	JE	ruderal	0	1	46.7969	10.2977	1884-08-01	expanded	yes
538	diploid	0	Ch	Ochsmann_2000_539	NA	1	0	0	NA	NA	NA	NA	NA	46.776	10.258	1885	expanded	yes
539	diploid	0	Ch	Ochsmann_2000_540	NA	1	0	0	roadside	JB	ruderal	0	1	46.776	10.258	1886	expanded	yes
540	diploid	0	Ch	Z_72	DSC_0355	1	0	0	roadside	JB	ruderal	0	1	46.8278	10.3858	1886-08-02	expanded	yes
541	diploid	0	Ch	Z_66	DSC_0349	1	0	0	NA	NA	NA	NA	NA	46.8467	10.402	1887-08-14	expanded	yes
542	diploid	0	Ch	Z_14	DSC_0272	1	0	0	ruderal_site	JE	ruderal	0	1	47.56	7.58	1888-05	expanded	yes
543	diploid	0	Ch	AMD_40035	NA	1	0	0	NA	NA	NA	NA	NA	46.7722	10.2591	1888-08-17	expanded	yes
544	diploid	0	Ch	Z_13	DSC_0271	1	0	0	NA	NA	NA	NA	NA	47.57	7.60889	1889-07	expanded	yes
545	diploid	0	Ch	Z_55	DSC_0333	1	0	0	NA	NA	NA	NA	NA	47.5718	7.577	1889-08-11	expanded	yes
546	diploid	0	Ch	Z_6	DSC_0262	1	0	0	NA	NA	NA	NA	NA	46.8035	10.317	1892	expanded	yes
547	diploid	0	Ch	NA	Neuchâtel_Herbarium_-_Centaurea_stoebe_-_NEU000012262	1	0	0	NA	NA	NA	NA	NA	46.834	10.381	1893-07	expanded	yes
548	diploid	0	Ch	Z_54	DSC_0332	1	0	0	dry_site	E	natural	1	0	47.568	7.596	1895-07-30	expanded	yes
549	diploid	0	Ch	Z_21	DSC_0281	1	0	0	NA	NA	NA	NA	NA	47.5689	7.59094	1895-09-02	expanded	yes
550	diploid	0	Ch	Z_57	DSC_0335	1	0	0	NA	NA	NA	NA	NA	47.5732	7.59745	1896-07	expanded	yes
551	diploid	0	Ch	STU-40	NA	1	0	0	NA	NA	NA	NA	NA	47.584	7.59256	1899-08	expanded	yes
552	diploid	0	Ch	Z_27	DSC_0292	1	0	0	dry_gravel_soil	E	natural	1	0	46.9673	9.56268	1902-08-08	expanded	yes
553	tetraploid	1	Ch	Ochsmann_2000_124	NA	1	0	0	NA	NA	NA	NA	NA	46.117	7.017	1908	expanded	yes
554	diploid	0	Ch	Z_24	DSC_0286	1	0	0	old_river_course	C	natural	1	0	47.4511	9.63606	1909	expanded	yes
555	diploid	0	Ch	Z_71	DSC_0354	1	0	0	castle_ruine	JE	ruderal	0	1	46.8329	10.3756	1909-08-14	expanded	yes
556	tetraploid	1	Ch	Ochsmann_2000_129	NA	1	0	0	NA	NA	NA	NA	NA	46.117	7.017	1913	expanded	yes
557	diploid	0	Ch	Z_45	DSC_0321	1	0	0	castle_ruine	JE	ruderal	0	1	46.8329	10.3756	1913-07-20	expanded	yes
558	diploid	0	Ch	Z_28	DSC_0293	1	0	0	NA	NA	NA	NA	NA	46.8311	10.3689	1913-08-14	expanded	yes
559	tetraploid	1	Ch	Z_1431	DSC_0310	1	0	0	railway	JA	ruderal	0	1	46.1067	7.07215	1913-09-20	expanded	yes
560	diploid	0	Ch	Z_67	DSC_0350	1	0	0	NA	NA	NA	NA	NA	46.8329	10.3756	1913-10-04	expanded	yes
561	diploid	0	Ch	Z_39	DSC_0312	1	0	0	NA	NA	NA	NA	NA	46.948	10.3707	1913-07	expanded	yes
562	diploid	0	Ch	Neuchâtel_Herbarium_-_Centaurea_stoebe_-_NEU000012245	NA	1	0	0	NA	NA	NA	NA	NA	47.5535	7.60299	1914-09-03	expanded	yes
563	diploid	0	Ch	Z_16	DSC_0274	1	0	0	NA	NA	NA	NA	NA	47.5689	7.59094	1914-07	expanded	yes
564	tetraploid	1	Ch	Z_203	DSC_0290	1	0	0	NA	NA	NA	NA	NA	46.1026	7.07706	1914-07	expanded	yes
565	diploid	0	Ch	Z_58	DSC_0336	1	0	0	roadside	JB	ruderal	0	1	47.5732	7.59745	1914-08	expanded	yes
566	diploid	0	Ch	Z_60	DSC_0342	1	0	0	NA	NA	NA	NA	NA	46.7922	10.2476	1916-07-10	expanded	yes
567	diploid	0	Ch	Neuchâtel_Herbarium_-_Centaurea_stoebe_-_NEU000012259	NA	1	0	0	NA	NA	NA	NA	NA	47.5292	7.61478	1916-08-05	expanded	yes
568	diploid	0	Ch	MPU182293	MPU182293	1	0	0	rocky slope	E	natural	1	0	46.7961	10.297	1916-08-07	expanded	yes
569	diploid	0	Ch	Z_34	DSC_0303	1	0	0	NA	NA	NA	NA	NA	46.8286	10.4035	1916-08-10	expanded	yes
570	diploid	0	Ch	Z_48	DSC_0324	1	0	0	NA	NA	NA	NA	NA	46.7931	10.2492	1916-08-10	expanded	yes
571	diploid	0	Ch	Z_3	DSC_0259	1	0	0	dry_slope	E	natural	1	0	46.627	10.44	1917-08-19	expanded	yes
572	diploid	0	Ch	Neuchâtel_Herbarium_-_Centaurea_stoebe_-_NEU000012257	NA	1	0	0	railway_station	JA	ruderal	0	1	47.5706	7.57405	1917-10-03	expanded	yes
573	diploid	0	Ch	GB_65	NA	1	0	0	roadside	JB	ruderal	0	1	46.8331	10.3818	1917-09	expanded	yes
574	diploid	0	Ch	Z_42	DSC_0316	1	0	0	dry_site	E	natural	1	0	46.8207	10.3595	1918	expanded	yes
575	diploid	0	Ch	C-42_2014_25	NA	1	0	0	river_levee	JC	ruderal	0	1	46.8791	9.52563	1918-08-15	expanded	yes
576	tetraploid	1	Ch	Ochsmann_2000_127	NA	1	0	0	NA	NA	NA	NA	NA	46.117	7.017	1919	expanded	yes
577	tetraploid	1	Ch	NEU000012254	NA	1	0	0	ruderal	JE	ruderal	0	1	47.561	7.623	1919-10-09	expanded	yes
578	diploid	0	Ch	Z_43	DSC_0319	1	0	0	dry_slope	E	natural	1	0	46.774	10.323	1920-07-22	expanded	yes
579	diploid	0	Ch	Z_53	DSC_0331	1	0	0	NA	NA	NA	NA	NA	46.7931	10.2492	1921	expanded	yes
580	diploid	0	Ch	UPS_V-711344	UPS-22	1	0	0	hard_dirt__rubble	JE	ruderal	0	1	46.7955	10.2968	1921-07-24	expanded	yes
581	diploid	0	Ch	L_3035871	NA	1	0	0	NA	NA	NA	NA	NA	46.8299	10.3783	1922-07-28	expanded	yes
582	diploid	0	Ch	Z_69	DSC_0352	1	0	0	slopes	E	natural	1	0	46.8329	10.3756	1923-09-09	expanded	yes
583	tetraploid	1	Ch	BASBG-00029663	NA	1	0	0	NA	NA	NA	NA	NA	47.55	7.591	1927	expanded	yes
584	diploid	0	Ch	Z_61	DSC_0343	1	0	0	castle_ruine	JE	ruderal	0	1	46.8329	10.3756	1927-08-24	expanded	yes
585	diploid	0	Ch	6066	IB30	1	0	0	cemetry	JE	ruderal	0	1	46.8341	10.3815	1931-08-05	expanded	yes
586	diploid	0	Ch	PR_83261	DSC_0467	1	0	0	railway	JA	ruderal	0	1	47.5704	7.573	1931-08-30	expanded	yes
587	tetraploid	1	Ch	http://n2t.net/ar...9430-0ababf4748a6	NMNH1550615	1	0	0	railroad	JA	ruderal	0	1	47.585	7.601	1931-09-19	expanded	yes
588	diploid	0	Ch	L_3035872	NA	1	0	0	NA	NA	NA	NA	NA	46.8272	10.3836	1932-07-29	expanded	yes
589	diploid	0	Ch	L_3757807	NA	1	0	0	Mesobrometum	E	natural	1	0	46.833	10.3756	1932-07-29	expanded	yes
590	diploid	0	Ch	L_3037443	NA	1	0	0	path_side	JB	ruderal	0	1	46.8299	10.3783	1932-07-29	expanded	yes
591	diploid	0	Ch	L_3035901	NA	1	0	0	NA	NA	NA	NA	NA	46.7951	10.2876	1932-08-29	expanded	yes
592	tetraploid	1	Ch	BASBG-00029718	NA	1	0	0	railway station	JA	ruderal	0	1	47.57	7.572	1932-09-04	expanded	yes
593	diploid	0	Ch	BASBG-00029708	NA	1	0	0	roadside	JB	ruderal	0	1	46.83	10.384	1933-07-24	expanded	yes
594	diploid	0	Ch	Z_73	DSC_0356	1	0	0	hard_dirt__scree_material_(from_the_rocks)__along_the_roadside	JB	ruderal	0	1	46.812	10.3524	1935-07-22	expanded	yes
595	tetraploid	1	Ch	Ochsmann_2000_125	NA	1	0	0	NA	NA	NA	NA	NA	46.117	7.017	1936	expanded	yes
596	tetraploid	1	Ch	Z_41	DSC_0314	1	0	0	dyke___levee	JC	ruderal	0	1	46.1073	7.07893	1938-08-19	expanded	yes
597	diploid	0	Ch	Z_70	DSC_0353	1	0	0	roadside	JB	ruderal	0	1	46.8011	10.3007	1939-07-25	expanded	yes
598	diploid	0	Ch	MPU581566	MPU581566	1	0	0	roadside	JB	ruderal	0	1	46.8335	10.3881	1939-08-07	expanded	yes
599	diploid	0	Ch	BASBG-00029710	NA	1	0	0	dry_grassland	E	natural	1	0	46.832	10.376	1942-06-25	expanded	yes
600	tetraploid	1	Ch	NA	Neuchâtel_Herbarium_-_Centaurea_stoebe_-_NEU000012253	1	0	0	roadside	JB	ruderal	0	1	47.573	7.594	1942-08-02	expanded	yes
601	diploid	0	Ch	UPS_V-710833	UPS-69	1	0	0	roadside	JB	ruderal	0	1	46.8247	9.40889	1943-09-08	expanded	yes
602	diploid	0	Ch	BASBG-00029644	NA	1	0	0	NA	NA	NA	NA	NA	47.5624	7.63309	1945-06-23	expanded	yes
603	tetraploid	1	Ch	BASBG-00029644	NA	1	0	0	ruderal	JE	ruderal	0	1	47.561	7.623	1945-06-23	expanded	yes
604	tetraploid	1	Ch	BASBG-00029643	NA	1	0	0	ruderal	JE	ruderal	0	1	47.54	7.615	1945-06-24	expanded	yes
605	diploid	0	Ch	BASBG-00029643	NA	1	0	0	dyke	JC	ruderal	0	1	47.5292	7.61478	1945-06	expanded	yes
606	diploid	0	Ch	Z_109	DSC_0266	1	0	0	roadside	JB	ruderal	0	1	46.8346	10.3824	1946-08-12	expanded	yes
607	diploid	0	Ch	Z_8	DSC_0264	1	0	0	sunny_slope	E	natural	1	0	46.9821	9.64693	1947-07-06	expanded	yes
608	diploid	0	Ch	BASBG-00028067	NA	1	0	0	slope	E	natural	1	0	46.834	10.376	1947-07	expanded	yes
609	diploid	0	Ch	1484454	C.403171	1	0	0	riverside	C	natural	1	0	47.5581	7.62076	1948-07-04	expanded	yes
610	diploid	0	Ch	BASBG-00028076	NA	1	0	0	river_bank	C	natural	1	0	46.816	10.36	1948-08-06	expanded	yes
611	tetraploid	1	Ch	Ochsmann_2000_132	NA	1	0	0	railway	JA	ruderal	0	1	46.219	6.143	1949	expanded	yes
612	diploid	0	Ch	Z-29	DSC_0297	1	0	0	NA	NA	NA	NA	NA	47.5423	7.61001	1949-07-07	expanded	yes
613	diploid	0	Ch	BASBG-00028075	NA	1	0	0	roadside	JB	ruderal	0	1	46.838	10.369	1949-07-22	expanded	yes
614	diploid	0	Ch	C-42_2014_10	NA	1	0	0	railway	JA	ruderal	0	1	46.964	9.55572	1949-08-17	expanded	yes
615	diploid	0	Ch	Z_9	DSC_0265	1	0	0	dry_meadow	E	natural	1	0	46.6271	10.4476	1949-09-09	expanded	yes
616	tetraploid	1	Ch	ZT	DSC_0287	1	0	0	railway	JA	ruderal	0	1	47.0948	9.4639	1950-06-04	expanded	yes
617	diploid	0	Ch	L_3035909	NA	1	0	0	NA	NA	NA	NA	NA	46.8346	10.3824	1950-07	expanded	yes
618	diploid	0	Ch	Z_62	DSC_0345	1	0	0	railway_station	JA	ruderal	0	1	46.8237	9.41255	1952-07-21	expanded	yes
619	tetraploid	1	Ch	NA	NMNH2125502	1	0	0	roadside	JB	ruderal	0	1	46.128	7.037	1952-09-07	expanded	yes
620	tetraploid	1	Ch	Ochsmann_2000_126	NA	1	0	0	NA	NA	NA	NA	NA	46.117	7.017	1953	expanded	yes
621	diploid	0	Ch	L_3035939	NA	1	0	0	south_exposed_slope_at_hill	E	natural	1	0	46.8174	10.3346	1953-07-26	expanded	yes
622	tetraploid	1	Ch	BASBG-00028074	NA	1	0	0	roadside	JB	ruderal	0	1	46.114	7.052	1953-08-13	expanded	yes
623	diploid	0	Ch	BASBG-00028086	NA	1	0	0	path side	JB	ruderal	0	1	46.826	10.369	1954-08-22	expanded	yes
624	diploid	0	Ch	Z_988	DSC_0294	1	0	0	NA	NA	NA	NA	NA	46.8205	10.3605	1955-07-21	expanded	yes
625	diploid	0	Ch	Z_52	DSC_0330	1	0	0	dry_meadow	E	natural	1	0	46.8187	10.3585	1955-07-31	expanded	yes
626	tetraploid	1	Ch	NA	Neuchâtel_Herbarium_-_Centaurea_stoebe_-_NEU000012296	1	0	0	NA	NA	NA	NA	NA	46.118	7.019	1956	expanded	yes
627	diploid	0	Ch	BASBG-00028071	NA	1	0	0	roadside	JB	ruderal	0	1	46.835	10.385	1958-08	expanded	yes
628	diploid	0	Ch	BASBG-00029652	NA	1	0	0	dry_grassland_slope	E	natural	1	0	46.832	10.376	1959-07-29	expanded	yes
629	diploid	0	Ch	Z_64	DSC_0347	1	0	0	dry_meadow	E	natural	1	0	46.822	10.3307	1962-09-08	expanded	yes
630	diploid	0	Ch	Z_40	DSC_0313	1	0	0	sunny_slope	E	natural	1	0	46.8333	10.3609	1962-09-08	expanded	yes
631	diploid	0	Ch	LJU10073840	41097	1	0	0	hill	E	natural	1	0	46.8346	10.3824	1962-09-09	expanded	yes
632	diploid	0	Ch	Z_68	DSC_0351	1	0	0	castle_ruine	JE	ruderal	0	1	46.8329	10.3756	1963-07-18	expanded	yes
633	tetraploid	1	Ch	BASBG-00029656	NA	1	0	0	railway	JA	ruderal	0	1	47.547	7.587	1965-09-18	expanded	yes
634	diploid	0	Ch	FR_0118074	45706	1	0	0	rocky_slopes	H	natural	1	0	46.8376	10.4044	1967-07-20	expanded	yes
635	diploid	0	Ch	BASBG-00029690	NA	1	0	0	ruderal_area	JE	ruderal	0	1	47.5704	7.58771	1967-08-21	expanded	yes
636	tetraploid	1	Ch	BASBG-00029690	NA	1	0	0	ruderal	JE	ruderal	0	1	47.573	7.594	1967-08-21	expanded	yes
637	diploid	0	Ch	B 10 1068361	IMG_20191219_111616	1	0	0	rocks	H	natural	1	0	46.3356	7.99058	1970-07-17	expanded	yes
638	tetraploid	1	Ch	Ochsmann_2000_130	NA	1	0	0	NA	NA	NA	NA	NA	46.12	7.017	1972	expanded	yes
639	tetraploid	1	Ch	BASBG-00029655	NA	1	0	0	ruderal	JE	ruderal	0	1	47.582	7.591	1976-08-08	expanded	yes
640	diploid	0	Ch	MU33	MU33	1	1	1	xerotherm	E	natural	1	0	46.8328	10.376	1981-08-11	expanded	yes
641	tetraploid	1	Ch	Z_37	DSC_0306	1	0	0	ruderal_site_along_the_river	JE	ruderal	0	1	46.1341	7.05434	1987-11-05	expanded	yes
642	tetraploid	1	Ch	Ochsmann_2000_128	NA	1	0	0	NA	NA	NA	NA	NA	46.15	7.05	1988	expanded	yes
643	tetraploid	1	Ch	BASBG-00029654	NA	1	0	0	harbour_of_rhine_river	JC	ruderal	0	1	47.585	7.601	1990-07-17	expanded	yes
644	diploid	0	Ch	Z_22	DSC_0283	1	0	0	riverside	C	natural	1	0	47.5576	7.62215	1991	expanded	yes
645	diploid	0	Ch	Ochsmann_2000_537	NA	1	0	0	ruderal	JE	ruderal	0	1	46.818	10.366	1994	expanded	yes
646	diploid	0	Ch	Ochsmann_2000_536	NA	1	0	0	rocky_slope	H	natural	1	0	46.831	10.376	1994	expanded	yes
647	diploid	0	Ch	Ochsmann_2000_535	NA	1	0	0	rocky_slope	H	natural	1	0	46.834	10.401	1994	expanded	yes
648	tetraploid	1	Ch	Ochsmann_1999_131	NA	1	1	0	ruderal	JE	ruderal	0	1	46.11	7.04	1995	expanded	yes
649	diploid	0	Ch	SCHB	NA	0	1	0	dry_meadow	E	natural	1	0	46.6229	10.4361	2005	expanded	yes
650	diploid	0	Ch	SCHA	NA	0	1	0	dry_meadow	E	natural	1	0	46.833	10.3768	2005	expanded	yes
651	diploid	0	Ch	CH1b	NA	0	1	0	railway	JA	ruderal	0	1	47.5515	7.64244	2005	expanded	yes
652	tetraploid	1	Ch	CH1	NA	0	1	0	dry_meadow	E	natural	1	0	47.2833	8.15127	2005	expanded	yes
653	tetraploid	1	Ch	NA	NA	0	1	0	military_zone	JE	ruderal	0	1	46.526	6.33	2008	expanded	yes
654	tetraploid	1	Ch	Ganterschwill	NA	0	1	0	roadside	JB	ruderal	0	1	47.378	9.085	2010	expanded	yes
655	tetraploid	1	Ch	NA	NA	0	0	0	ruderal_site	JE	ruderal	0	1	47.285	7.93998	2011	expanded	yes
656	tetraploid	1	Ch	BASBG-00029716	NA	1	0	0	ruderal	JE	ruderal	0	1	47.587	7.589	2011-11-22	expanded	yes
657	tetraploid	1	Ch	NA	NA	0	0	0	roadside_riverbank	JB	ruderal	0	1	46.1247	7.0672	2012	expanded	yes
658	diploid	0	Ch	10	NA	0	1	0	rocks	H	natural	1	0	46.83	10.4	2012	expanded	yes
659	tetraploid	1	Ch	NA	NA	0	1	0	roadside	JB	ruderal	0	1	46.114	7.052	2014	expanded	yes
660	tetraploid	1	Ch	NA	NA	0	1	0	military_zone	JE	ruderal	0	1	46.526	6.33	2014	expanded	yes
661	tetraploid	1	Ch	CH-BS	NA	0	1	0	harbor	JC	ruderal	0	1	47.5871	7.58877	2020-07-30	expanded	yes
662	diploid	0	Cz	NA	DSC_0661	1	1	1	dry hills	E	natural	1	0	50.076	14.438	1808-08	expanded	yes
663	diploid	0	Cz	B 10 1068339	SAM_3340	1	0	0	NA	NA	NA	NA	NA	50.0755	14.4378	1820	expanded	yes
664	diploid	0	Cz	PR_P4_S_181_1760	DSC_0746	1	0	0	NA	NA	NA	NA	NA	50.2104	15.8252	1832	expanded	yes
665	diploid	0	Cz	GZU_000275603	180564	1	0	0	NA	NA	NA	NA	NA	50.0879	14.4048	1834-07-12	expanded	yes
666	diploid	0	Cz	PR_33182	DSC_0609__DSC_0610	1	0	0	NA	NA	NA	NA	NA	50.0625	14.4206	1836-08	expanded	yes
667	diploid	0	Cz	PR33205	DCS_0606	1	0	0	NA	NA	NA	NA	NA	50.21	15.83	1837	expanded	yes
668	diploid	0	Cz	PR_P4_S_181_1754	DSC_0749	1	0	0	NA	NA	NA	NA	NA	50.0644	14.42	1840	expanded	yes
669	diploid	0	Cz	PR_P4_S_181_2584	DSC_0516	1	0	0	hills	E	natural	1	0	50.0755	14.4378	1842	expanded	yes
670	diploid	0	Cz	WAG_1214274	NA	1	0	0	NA	NA	NA	NA	NA	50.105	13.7376	1844	expanded	yes
671	diploid	0	Cz	PR_P4_S_181_2245	DSC_0532__DSC_0533__DSC_0534	1	0	0	NA	NA	NA	NA	NA	50.0644	14.42	1846	expanded	yes
672	diploid	0	Cz	PRC	DSC_0414	1	0	0	hill	E	natural	1	0	50.0836	14.4342	1846	expanded	yes
673	diploid	0	Cz	PR_P4_S_181_1759	DSC_0745	1	0	0	NA	NA	NA	NA	NA	50.0418	14.3959	1850	expanded	yes
674	diploid	0	Cz	PR_33208	DSC_0492__DSC_0493	1	0	0	roadside	JB	ruderal	0	1	50.5	14.81	1851	expanded	yes
675	diploid	0	Cz	PR_P4_S_181_3969	DSC_0395	1	0	0	NA	NA	NA	NA	NA	50.1661	14.1005	1852-08-08	expanded	yes
676	diploid	0	Cz	PRC	DSC_0305	1	1	1	NA	NA	NA	NA	NA	50.0836	14.4342	1854	expanded	yes
677	diploid	0	Cz	PR_P4__S_181_3428	DSC_0452	1	0	0	limestone_rock	H	natural	1	0	49.9524	14.089	1954-08-01	expanded	yes
678	diploid	0	Cz	WA0000051229	NA	1	0	0	stony_hills	E	natural	1	0	50.0755	14.4378	1854-07-27	expanded	yes
679	diploid	0	Cz	Ochsmann_2000_553	NA	1	0	0	roadside	JB	ruderal	0	1	49.255	16.622	1855	expanded	yes
680	diploid	0	Cz	PR_33183	DSC_0614	1	0	0	NA	NA	NA	NA	NA	50.0768	14.4327	1855-07	expanded	yes
681	diploid	0	Cz	HBG-528764	HBG-528764	1	0	0	NA	NA	NA	NA	NA	50.6426	13.822	1856	expanded	yes
682	diploid	0	Cz	PRC	DSC_0270	1	0	0	NA	NA	NA	NA	NA	50.0836	14.4342	1856-07-27	expanded	yes
683	diploid	0	Cz	PR_P4_S_181_2017	DSC_0701	1	0	0	NA	NA	NA	NA	NA	50.0582	14.4443	1856-08-20	expanded	yes
684	diploid	0	Cz	PR_P4_S_181_1748	DSC_0751	1	0	0	NA	NA	NA	NA	NA	50.0418	14.3959	1857	expanded	yes
685	diploid	0	Cz	PR_sn	DSC_0620	1	0	0	NA	NA	NA	NA	NA	50.4142	14.9084	1857	expanded	yes
686	diploid	0	Cz	PR_P4_S_181_2008	DSC_0703	1	0	0	NA	NA	NA	NA	NA	50.0755	14.4378	1857-07	expanded	yes
687	diploid	0	Cz	GB_54	NA	1	0	0	NA	NA	NA	NA	NA	50.07	14.41	1859-07-03	expanded	yes
688	diploid	0	Cz	PR_P4_S_181_4265	DSC_0833	1	0	0	hills	E	natural	1	0	49.9391	14.1881	1859-07-15	expanded	yes
689	diploid	0	Cz	PR_33181	DSC_0553__DSC_0554	1	0	0	NA	NA	NA	NA	NA	50.1044	14.3415	1860-08	expanded	yes
690	diploid	0	Cz	PR_P4_S_181_2574	DSC_0520	1	0	0	sunny_slope	E	natural	1	0	50.634	15.8248	1863	expanded	yes
691	diploid	0	Cz	PRC	DSC_0421	1	0	0	NA	NA	NA	NA	NA	49.2273	16.5964	1866-07	expanded	yes
692	diploid	0	Cz	B 10 1068336	SAM_3345	1	0	0	slopes	E	natural	1	0	49.413	14.6775	1866-08-14	expanded	yes
693	diploid	0	Cz	BRNM_04160_36	DSC_0560	1	0	0	NA	NA	NA	NA	NA	50.0755	14.438	1868	expanded	yes
694	diploid	0	Cz	PR33196	DSC_0579	1	0	0	slope_above_the_river	E	natural	1	0	50.1	14.45	1870-08	expanded	yes
695	diploid	0	Cz	PR33207	DSC_0621	1	0	0	hills	E	natural	1	0	50.1	14.45	1872	expanded	yes
696	diploid	0	Cz	BRNM_04164_36	DSC_0567	1	0	0	hills_calcerous	E	natural	1	0	48.9465	16.9651	1872-07-19	expanded	yes
697	diploid	0	Cz	BRNM_04168_36	DSC_0563	1	0	0	abandoned_field	I	ruderal	0	1	49.2334	17.5114	1874-08	expanded	yes
698	diploid	0	Cz	Kiel_1	Kiel_1	1	0	0	NA	NA	NA	NA	NA	50.6384	13.8607	1875	expanded	yes
699	diploid	0	Cz	Ochsmann_2000_136	NA	1	0	0	NA	NA	NA	NA	NA	49.938	14.187	1875	expanded	yes
700	diploid	0	Cz	PRC	DSC_0568	1	0	0	rock (frequent, otherwise is absent)	H	natural	1	0	49.3191	14.1565	1875-07-14	expanded	yes
701	diploid	0	Cz	PR_33224	DSC_0602__DSC_0603	1	0	0	NA	NA	NA	NA	NA	50.3048	15.1696	1875-08	expanded	yes
702	diploid	0	Cz	PRC	DSC_0415	1	1	1	hill	E	natural	1	0	50.1056	14.3467	1876-07-01	expanded	yes
703	diploid	0	Cz	BRNM_04166_36	DSC_0565	1	0	0	meadow	E	natural	1	0	48.8409	16.5604	1876-07-22	expanded	yes
704	diploid	0	Cz	PRC	DSC_0553	1	0	0	dry_grassland	E	natural	1	0	50.1221	14.4234	1876-08-06	expanded	yes
705	diploid	0	Cz	C-42_2014_12	NA	1	0	0	sandy_slope	E	natural	1	0	50.744	15.0968	1876-10-13	expanded	yes
706	diploid	0	Cz	Ochsmann_2000_134	NA	1	0	0	NA	NA	NA	NA	NA	50.638	13.86	1878	expanded	yes
707	diploid	0	Cz	PR_33200	DSC_0573__DSC_574	1	0	0	NA	NA	NA	NA	NA	50.1095	14.4398	1878	expanded	yes
708	diploid	0	Cz	BRNU_065054	P1630365	1	0	0	road	JB	ruderal	0	1	48.8683	15.8622	1878-08-04	expanded	yes
709	diploid	0	Cz	PRC	DSC_0410	1	0	0	NA	NA	NA	NA	NA	49.7624	13.3263	1878-08-10	expanded	yes
710	diploid	0	Cz	PRC	DSC_0382	1	0	0	hill	E	natural	1	0	49.1941	16.5849	1879-07	expanded	yes
711	diploid	0	Cz	PR_33199	DSC_0578	1	0	0	NA	NA	NA	NA	NA	49.9351	14.1887	1879-07-13	expanded	yes
712	diploid	0	Cz	BRNM_04170_36	DSC_0561__DSC_0562	1	0	0	slopes	E	natural	1	0	50.026	14.3867	1879-07-26	expanded	yes
713	diploid	0	Cz	BRNM_04169_36	DSC_0573	1	0	0	dry_hill	E	natural	1	0	50.5621	14.2077	1879-07-28	expanded	yes
714	diploid	0	Cz	215251	LW215251	1	0	0	meadow	E	natural	1	0	49.5064	16.5178	1879-08	expanded	yes
715	diploid	0	Cz	NA	DSC_0828	1	0	0	NA	NA	NA	NA	NA	50.58	15.32	1880	expanded	yes
716	diploid	0	Cz	CL_148562	DSCN7456	1	0	0	NA	NA	NA	NA	NA	49.32	13.702	1880	expanded	yes
717	diploid	0	Cz	PRC	DSC_0419	1	0	0	NA	NA	NA	NA	NA	49.0308	15.3896	1880-07-09	expanded	yes
718	diploid	0	Cz	PR33188	DSC_0592	1	0	0	rocky_outcrops_	H	natural	1	0	49.097	16.383	1881-07	expanded	yes
719	diploid	0	Cz	PRC	DSC_0420	1	0	0	near_railway_station	JA	ruderal	0	1	48.9734	17.2669	1881-07-09	expanded	yes
720	diploid	0	Cz	NA	PB111634	1	0	0	pasture	E	natural	1	0	50.5301	14.0936	1881-07-12	expanded	yes
721	diploid	0	Cz	NA	DSC_0830	1	0	0	dry_hill	E	natural	1	0	49.8529	15.9722	1881-07-19	expanded	yes
722	diploid	0	Cz	PRC	DSC_0296	1	0	0	NA	NA	NA	NA	NA	48.8255	16.8482	1881-08	expanded	yes
723	diploid	0	Cz	PR_33197	DSC_0575	1	0	0	sandy_hill	E	natural	1	0	50.6721	13.8657	1882	expanded	yes
724	diploid	0	Cz	Ochsmann_2000_559	NA	1	0	0	hill	E	natural	1	0	49.105	16.384	1882	expanded	yes
725	diploid	0	Cz	PRC	DSC_0408	1	0	0	NA	NA	NA	NA	NA	50.1496	14.3859	1882-07-17	expanded	yes
726	diploid	0	Cz	PR_33218	DSC_0539	1	0	0	NA	NA	NA	NA	NA	50.6395	14.0505	1883-07	expanded	yes
727	diploid	0	Cz	P02815745	MNHN-P-P02815745	1	0	0	NA	NA	NA	NA	NA	50.6813	13.8718	1883-07-10	expanded	yes
728	diploid	0	Cz	C-42_2014_17	NA	1	0	0	rock	H	natural	1	0	50.0117	14.3874	1883-07-14	expanded	yes
729	diploid	0	Cz	215255	LW215255	1	0	0	meadows	E	natural	1	0	49.9667	16.2333	1883	expanded	yes
730	diploid	0	Cz	PRC	DSC_0426	1	0	0	NA	NA	NA	NA	NA	50.0938	14.4053	1884	expanded	yes
731	diploid	0	Cz	PR_P4_S_181_1937	DSC0653	1	0	0	NA	NA	NA	NA	NA	49.1445	15.0061	1884	expanded	yes
732	diploid	0	Cz	NA	DSC_0829	1	0	0	rocky_slope	H	natural	1	0	50.1127	14.3948	1884-08-19	expanded	yes
733	diploid	0	Cz	PRC	DSC_0532	1	0	0	hill	E	natural	1	0	50.0824	14.3952	1886	expanded	yes
734	diploid	0	Cz	PRC	DSC_0531	1	0	0	town_park	JE	ruderal	0	1	50.1066	14.4198	1886	expanded	yes
735	diploid	0	Cz	PRC	DSC_0533	1	1	1	hill	E	natural	1	0	49.963	14.4066	1886-07-15	expanded	yes
736	diploid	0	Cz	PR_33198	DSC_0590	1	0	0	NA	NA	NA	NA	NA	50.3112	13.5662	1886-07-19	expanded	yes
737	diploid	0	Cz	NA	DSC_0827	1	0	0	NA	NA	NA	NA	NA	50.3102	15.736	1886-08	expanded	yes
738	diploid	0	Cz	NA	DSC_0831	1	0	0	dry_hill	E	natural	1	0	49.946	15.665	1886-08	expanded	yes
739	diploid	0	Cz	NA	DSC_0831_	1	0	0	in_village	JE	ruderal	0	1	49.9408	15.7952	1888-08-23	expanded	yes
740	diploid	0	Cz	PR_33187	DSC_0591	1	0	0	NA	NA	NA	NA	NA	50.0551	14.3984	1889	expanded	yes
741	diploid	0	Cz	PR_P4_S_181_1516	DSC_0660	1	0	0	NA	NA	NA	NA	NA	50.026	14.3867	1889-06-22	expanded	yes
742	diploid	0	Cz	PRC	DSC_0376	1	0	0	NA	NA	NA	NA	NA	49.3408	15.9907	1889-07	expanded	yes
743	diploid	0	Cz	PRC	DSC_0431	1	0	0	dyke	JC	ruderal	0	1	50.6866	14.181	1890-08	expanded	yes
744	diploid	0	Cz	Ochsmann_2000_550	NA	1	0	0	NA	NA	NA	NA	NA	49.321	13.7	1892	expanded	yes
745	diploid	0	Cz	PR_P4_S_181_2218	DSC_0860	1	0	0	hills	E	natural	1	0	50.681	14.5167	1892-06	expanded	yes
746	diploid	0	Cz	PR_33190	DSC_0594	1	0	0	NA	NA	NA	NA	NA	49.4627	14.7698	1892-07-26	expanded	yes
747	diploid	0	Cz	PR_33191	DSC_0530	1	0	0	NA	NA	NA	NA	NA	49.5321	14.812	1892-07-28	expanded	yes
748	diploid	0	Cz	PR_33192	DSC_0618	1	0	0	rocks	H	natural	1	0	49.816	14.8637	1893-08	expanded	yes
749	diploid	0	Cz	PRC	DSC_0430	1	0	0	hill	E	natural	1	0	50.6523	14.0603	1894-07-12	expanded	yes
750	diploid	0	Cz	PR_33213	DSC_0540	1	0	0	meadow	E	natural	1	0	50.269	15.978	1894-08	expanded	yes
751	diploid	0	Cz	PR_P4_S_181_1773	DSC_0755	1	0	0	NA	NA	NA	NA	NA	50.3693	14.9623	1895-07-06	expanded	yes
752	diploid	0	Cz	PRC	DSC_0603	1	0	0	NA	NA	NA	NA	NA	49.5894	14.8407	1895-07-30	expanded	yes
753	diploid	0	Cz	PR_33177	DSC_0542	1	0	0	NA	NA	NA	NA	NA	50.5416	15.3207	1896-09	expanded	yes
754	diploid	0	Cz	PRC	DSC_0377	1	0	0	NA	NA	NA	NA	NA	49.5106	14.1647	1897	expanded	yes
755	diploid	0	Cz	UPS_V-711345	UPS-23	1	0	0	NA	NA	NA	NA	NA	50.0694	14.4376	1897	expanded	yes
756	diploid	0	Cz	PRC	DSC_0344	1	0	0	river_bank	C	natural	1	0	49.7638	13.4124	1897	expanded	yes
757	diploid	0	Cz	PR_33179	DSC_0623	1	0	0	NA	NA	NA	NA	NA	50.4439	14.8439	1897-07-21	expanded	yes
758	diploid	0	Cz	PR_33193	DSC_0503__DSC_0504	1	0	0	rocks_along_river	H	natural	1	0	49.7637	13.414	1897-07-22	expanded	yes
759	diploid	0	Cz	GZU_000275593	180558	1	0	0	roadside	JB	ruderal	0	1	49.2917	17.3994	1897-09-03	expanded	yes
760	diploid	0	Cz	PRC	DSC_0251	1	0	0	hill	E	natural	1	0	50.3979	14.9253	1897-09-03	expanded	yes
761	diploid	0	Cz	STU-134	NA	1	0	0	meadows	E	natural	1	0	50.3539	14.4818	1898-08-01	expanded	yes
762	diploid	0	Cz	PR_32653	DSC_0547	1	0	0	NA	NA	NA	NA	NA	50.5786	15.7369	1898-08-01	expanded	yes
763	diploid	0	Cz	PRC	DSC_0407	1	0	0	NA	NA	NA	NA	NA	50.1056	14.3467	1899	expanded	yes
764	diploid	0	Cz	PR_P4_S_181_2189	DSC_0861	1	0	0	dry_slope	E	natural	1	0	50.1127	14.3948	1899-06-27	expanded	yes
765	diploid	0	Cz	PR_33188	DSC_0593	1	0	0	NA	NA	NA	NA	NA	49.9953	14.3421	1899-07	expanded	yes
766	diploid	0	Cz	PRC	DSC_0606	1	0	0	rock	H	natural	1	0	50.0401	14.3668	1900-09-10	expanded	yes
767	diploid	0	Cz	BRNU_444083	P1620969	1	0	0	NA	NA	NA	NA	NA	49.1819	16.5962	1901	expanded	yes
768	diploid	0	Cz	PRC	DSC_0378	1	1	1	NA	NA	NA	NA	NA	48.8685	16.9158	1903-07-18	expanded	yes
769	diploid	0	Cz	PR_33211	DSC_0537	1	0	0	roadside	JB	ruderal	0	1	49.9791	16.2337	1903-09-03	expanded	yes
770	diploid	0	Cz	PRC	DSC_0522	1	0	0	forest	G	natural	1	0	50.2783	14.3798	1904-07-19	expanded	yes
771	diploid	0	Cz	BRNU_416708	P1620942	1	0	0	NA	NA	NA	NA	NA	49.6053	17.2703	1904-07-24	expanded	yes
772	diploid	0	Cz	GZU_000322033	605240	1	0	0	NA	NA	NA	NA	NA	49.2599	14.7186	1904	expanded	yes
773	diploid	0	Cz	NA	DSC_0461	1	0	0	NA	NA	NA	NA	NA	49.45	17.1931	1904-06	expanded	yes
774	diploid	0	Cz	BRNU_416710	P1620907	1	0	0	NA	NA	NA	NA	NA	49.1014	16.3775	1905	expanded	yes
775	diploid	0	Cz	PR_33210	DSC_0586__DSC_0587	1	0	0	sunny_grasland	E	natural	1	0	49.9791	16.2337	1905-07-29	expanded	yes
776	diploid	0	Cz	PR_33226	DSC_0622	1	0	0	sunny_slope	E	natural	1	0	49.9208	16.3303	1905-08-16	expanded	yes
777	diploid	0	Cz	PR_33212	DSC_0541	1	0	0	dry_slope	E	natural	1	0	49.8705	16.3111	1905-08-20	expanded	yes
778	diploid	0	Cz	PR_33216	DSC_0531	1	0	0	sunny_slope	E	natural	1	0	49.9208	16.3303	1905-08-29	expanded	yes
779	diploid	0	Cz	PR_P4_S_181_3023	DSC_0787	1	0	0	dry_slope	E	natural	1	0	50.5201	16.085	1905-09-19	expanded	yes
780	diploid	0	Cz	BRNU_416709	P1620866	1	0	0	NA	NA	NA	NA	NA	48.8053	16.6377	1905-07	expanded	yes
781	diploid	0	Cz	PR_33184	DSC_0563__DSC_0564	1	0	0	NA	NA	NA	NA	NA	49.2163	16.9068	1906-04-22	expanded	yes
782	diploid	0	Cz	PRC	DSC_0291	1	0	0	dyke	JC	ruderal	0	1	49.2271	14.7377	1906-07-17	expanded	yes
783	diploid	0	Cz	DR_016827	1MG_7736_-_1MG_7744_(Pflanze_40)	1	0	0	dry_and_stony_slope	H	natural	1	0	50.5336	14.722	1906-07-22	expanded	yes
784	diploid	0	Cz	PR_33222	DSC_0616	1	0	0	dry_slope	E	natural	1	0	49.966	16.2398	1908-08-03	expanded	yes
785	diploid	0	Cz	PRC	DSC_0374	1	1	1	NA	NA	NA	NA	NA	50.2615	14.2988	1908-06	expanded	yes
786	diploid	0	Cz	STU-87	NA	1	0	0	hill	E	natural	1	0	49.5938	17.2509	1908-08	expanded	yes
787	diploid	0	Cz	NA	DSC_0817	1	0	0	hills	E	natural	1	0	50.5053	14.0053	1909-07-04	expanded	yes
788	diploid	0	Cz	PRC	DSC_0271	1	0	0	rocky_valley	H	natural	1	0	49.7211	13.3447	1909-08-02	expanded	yes
789	diploid	0	Cz	PRC	DSC_0343	1	0	0	NA	NA	NA	NA	NA	49.1532	16.8765	1909-08-06	expanded	yes
790	diploid	0	Cz	PR_33185	DSC_0528__DSC_0529	1	0	0	river_bank	C	natural	1	0	49.9791	14.3603	1909-09-09	expanded	yes
791	diploid	0	Cz	BRNU_027234	P1620934	1	0	0	NA	NA	NA	NA	NA	49.57	17.1844	1909-08	expanded	yes
792	diploid	0	Cz	BRNM_07178_32	DSC_0610	1	0	0	railway	JA	ruderal	0	1	49.2155	15.9036	1910-07-21	expanded	yes
793	diploid	0	Cz	GZU_000275595	180547	1	0	0	hill	E	natural	1	0	49.5938	17.2509	1910-08	expanded	yes
794	diploid	0	Cz	PRC	DSC_0542	1	0	0	rock	H	natural	1	0	50.5388	14.7204	1910-08	expanded	yes
795	diploid	0	Cz	PRC	DSC_0428	1	0	0	hill	E	natural	1	0	50.6755	14.1364	1911-07-15	expanded	yes
796	diploid	0	Cz	PR_33215	DSC_0499__DSC_0500	1	0	0	dry_slope	E	natural	1	0	49.9208	16.3303	1911-10-20	expanded	yes
797	diploid	0	Cz	BRNU_367984	P1620951	1	0	0	NA	NA	NA	NA	NA	48.8475	16.082	1912	expanded	yes
798	diploid	0	Cz	PRC	DSC_0375	1	0	0	NA	NA	NA	NA	NA	49.2149	15.8817	1912-07-25	expanded	yes
799	diploid	0	Cz	PRC	DSC_0381	1	0	0	NA	NA	NA	NA	NA	49.9885	14.4087	1913-07-21	expanded	yes
800	diploid	0	Cz	PR_P4_S_181_1812	DSC_0768	1	0	0	NA	NA	NA	NA	NA	49.6854	13.999	1913-07	expanded	yes
801	diploid	0	Cz	PR_P4_S_181_1138	DSC_0909	1	0	0	NA	NA	NA	NA	NA	50.1056	17.4456	1914	expanded	yes
802	diploid	0	Cz	BRNU_332884	P1620994	1	0	0	hill	E	natural	1	0	49.1836	16.5531	1914-07-14	expanded	yes
803	diploid	0	Cz	PR_sn	DSC_0418	1	0	0	rocks	H	natural	1	0	50.539	14.7197	1914-08-11	expanded	yes
804	diploid	0	Cz	Ochsmann_2000_549	NA	1	0	0	field_margin	I	ruderal	0	1	50.715	14.592	1916	expanded	yes
805	diploid	0	Cz	PRC	DSC_0274	1	0	0	rocky_hill	H	natural	1	0	50.3865	14.2893	1916-07-02	expanded	yes
806	diploid	0	Cz	PRC	DSC_0384	1	0	0	NA	NA	NA	NA	NA	49.9371	14.1813	1916-07-04	expanded	yes
807	diploid	0	Cz	PRC	DSC_0340	1	0	0	slope	E	natural	1	0	50.3888	14.2565	1916-07-09	expanded	yes
808	diploid	0	Cz	PRC	DSC_0385	1	0	0	stony_steppe	E	natural	1	0	50.0735	14.3172	1916-08-11	expanded	yes
809	diploid	0	Cz	PRC	DSC_0612	1	0	0	hill	E	natural	1	0	50.4945	15.515	1917-07	expanded	yes
810	diploid	0	Cz	PR_33221	DSC_0507	1	0	0	dry_slope	E	natural	1	0	49.7072	14.8986	1918-06-17	expanded	yes
811	diploid	0	Cz	PR_33220	DSC_0526	1	0	0	rocky_slopes	H	natural	1	0	49.8213	14.9337	1918-07-17	expanded	yes
812	diploid	0	Cz	PRC	DSC_0387	1	0	0	NA	NA	NA	NA	NA	49.9638	14.072	1918-07-21	expanded	yes
813	diploid	0	Cz	PRC	DSC_0386	1	1	1	NA	NA	NA	NA	NA	49.9689	14.1332	1918-07-21	expanded	yes
814	diploid	0	Cz	PRC	DSC_0388	1	1	1	NA	NA	NA	NA	NA	49.9314	14.1171	1918-09-30	expanded	yes
815	diploid	0	Cz	BRNU_313954	P1620822	1	0	0	dry_meadow	E	natural	1	0	49.2172	16.6747	1919-07-25	expanded	yes
816	diploid	0	Cz	PR_P4_S_181_1788	DSC_0752	1	0	0	hill	E	natural	1	0	50.681	14.516	1919-08-08	expanded	yes
817	diploid	0	Cz	BRE_0000047	NA	1	0	0	riverside	C	natural	1	0	50.1425	14.3903	1920	expanded	yes
818	diploid	0	Cz	BRNU_008457	P1620985	1	0	0	hill	E	natural	1	0	48.9303	16.6706	1920-10-24	expanded	yes
819	diploid	0	Cz	NA	DSC_0462__DSC_0463	1	0	0	dry_hill	E	natural	1	0	49.2081	16.5834	1920-07	expanded	yes
820	diploid	0	Cz	NA	DSC_0464	1	0	0	dry_hill	E	natural	1	0	49.2032	16.5837	1920-07	expanded	yes
821	diploid	0	Cz	NA	DSC_0465	1	0	0	NA	NA	NA	NA	NA	49.2044	16.5766	1920-07	expanded	yes
822	diploid	0	Cz	NA	DSC_0825	1	0	0	fields	I	ruderal	0	1	50.2815	14.2362	1921-06-19	expanded	yes
823	diploid	0	Cz	BRNU_367985	P1620900	1	0	0	hill	E	natural	1	0	49.1356	16.5439	1921-07-17	expanded	yes
824	diploid	0	Cz	BRNU_008458	P1620987	1	0	0	rocks	H	natural	1	0	49.1903	16.6072	1921-06	expanded	yes
825	diploid	0	Cz	PRC	DSC_0550	1	0	0	medievale_castle	JE	ruderal	0	1	49.78	13.1906	1922-06-30	expanded	yes
826	diploid	0	Cz	PRC	DSC_0551	1	0	0	rock	H	natural	1	0	49.75	12.9398	1922-07-20	expanded	yes
827	diploid	0	Cz	PR_P4_S_181_3374	DSC_0795	1	0	0	river_bank	C	natural	1	0	50.511	14.1506	1922-08-18	expanded	yes
828	diploid	0	Cz	BRNU_030125	P1620982	1	0	0	steppe	E	natural	1	0	48.9414	16.6428	1922-09	expanded	yes
829	diploid	0	Cz	PR_P4_S_181_1811	DSC_0767	1	0	0	NA	NA	NA	NA	NA	50.063	14.4033	1923-08	expanded	yes
830	diploid	0	Cz	PRC	DSC_0347	1	0	0	roadside	JB	ruderal	0	1	50.3157	15.7961	1924-07	expanded	yes
831	diploid	0	Cz	PR_P4_S181_2857	DSC_0540	1	0	0	forest	G	natural	1	0	50.0108	17.1462	1925-07-06	expanded	yes
832	diploid	0	Cz	NA	DSC_0623	1	0	0	hills	E	natural	1	0	48.8694	17.4592	1925-07-19	expanded	yes
833	tetraploid	1	Cz	PRC	DSC_0432	1	1	1	railway	JA	ruderal	0	1	49.7334	18.3171	1925-08-10	expanded	yes
834	diploid	0	Cz	BRNU_255262	P1620885	1	0	0	rocky_hill	H	natural	1	0	49.2333	16.5203	1925-07	expanded	yes
835	diploid	0	Cz	BRNM_07177_32	DSC_0612	1	0	0	dry_meadow	E	natural	1	0	49.1141	16.1902	1926-07-20	expanded	yes
836	diploid	0	Cz	PR_P4_S_181_2928	DSC_0535	1	0	0	NA	NA	NA	NA	NA	49.6379	17.3108	1926-08-02	expanded	yes
837	diploid	0	Cz	UPS_V-710834	UPS-70	1	0	0	dry_grassland	E	natural	1	0	49.2148	15.8796	1926-08-02	expanded	yes
838	diploid	0	Cz	B 10 1068197	SAM_3562	1	0	0	hills	E	natural	1	0	50.2638	12.9915	1926-08-07	expanded	yes
839	diploid	0	Cz	BRNM_0480449	DSC_0702	1	0	0	meadow	E	natural	1	0	49.2358	16.0587	1926-08	expanded	yes
840	diploid	0	Cz	PR_P4_S_181_1346	DSC_0740	1	0	0	rocks	H	natural	1	0	49.4811	16.9987	1926-08	expanded	yes
841	diploid	0	Cz	PR_P4_S_181_1325	DSC_0720	1	0	0	NA	NA	NA	NA	NA	49.4825	17.2772	1926-08	expanded	yes
842	diploid	0	Cz	PR_P4_S181_2858	DSC_0539	1	0	0	NA	NA	NA	NA	NA	49.121	16.9482	1927	expanded	yes
843	diploid	0	Cz	NA	DSC_0397	1	0	0	slope	E	natural	1	0	50.2935	13.2138	1927-07-19	expanded	yes
844	diploid	0	Cz	PR_P_4_S_181_3726	DSC_0402	1	0	0	NA	NA	NA	NA	NA	49.2599	14.7186	1927-07-27	expanded	yes
845	diploid	0	Cz	B 10 1068196	SAM_3565	1	0	0	NA	NA	NA	NA	NA	48.7854	16.6242	1927-08-22	expanded	yes
846	diploid	0	Cz	PR_P4_S_181_1338	DSC_0730	1	0	0	rocks	H	natural	1	0	49.0489	16.3117	1927-08	expanded	yes
847	diploid	0	Cz	NA	DSC_0616	1	0	0	NA	NA	NA	NA	NA	48.8114	16.7368	1928	expanded	yes
848	diploid	0	Cz	BRNM_07175	DSC_08608	1	0	0	edge_of_steppic_grassland_on_serpentinite	E	natural	1	0	49.1086	16.1842	1928-08-04	expanded	yes
849	diploid	0	Cz	BRNM	DSC_0618	1	0	0	edge_of_steppic_grassland_on_serpentinite	E	natural	1	0	49.1141	16.1902	1928-08-06	expanded	yes
850	diploid	0	Cz	BRNM_22593_36	DSC_0616	1	0	0	NA	NA	NA	NA	NA	49.215	16.6827	1928-10-01	expanded	yes
851	diploid	0	Cz	PRC	DSC_0496	1	0	0	hill	E	natural	1	0	50.0798	15.8133	1929	expanded	yes
852	diploid	0	Cz	Ochsmann_2000_556	NA	1	0	0	hill	E	natural	1	0	49.528	17.315	1929	expanded	yes
853	diploid	0	Cz	BRNM_0530973	DSC_0607	1	0	0	hills	E	natural	1	0	48.8406	16.6376	1929-07-20	expanded	yes
854	diploid	0	Cz	BRNM_68269	DSC_0648	1	0	0	NA	NA	NA	NA	NA	49.1739	16.5329	1929-07	expanded	yes
855	diploid	0	Cz	PR_P4_S_181_1329	DSC_0724	1	0	0	rocks	H	natural	1	0	49.5119	17.2547	1929-08	expanded	yes
856	diploid	0	Cz	PRC	DSC_0268	1	0	0	sunny_hill	E	natural	1	0	50.3735	14.8612	1930-06-28	expanded	yes
857	diploid	0	Cz	UPS_V-710835	UPS-71	1	0	0	limestone	E	natural	1	0	49.5379	17.3108	1930-07-12	expanded	yes
858	diploid	0	Cz	PR_P4_S_181_2928_	DSC_0535	1	0	0	dry_meadow	E	natural	1	0	49.2001	16.0648	1930-07-12	expanded	yes
859	diploid	0	Cz	NA	DSC_0554	1	0	0	slope	E	natural	1	0	49.569	17.0117	1930-07-17	expanded	yes
860	diploid	0	Cz	NA	DSC_0640	1	0	0	NA	NA	NA	NA	NA	48.9524	17.4279	1930-07-19	expanded	yes
861	diploid	0	Cz	BRNM_0530976	DSC_0604	1	0	0	hills	E	natural	1	0	49.248	17.385	1930-07-21	expanded	yes
862	diploid	0	Cz	NA	DSC_0565	1	0	0	hills	E	natural	1	0	48.8526	16.5547	1930-07-29	expanded	yes
863	diploid	0	Cz	NA	DSC_0564	1	0	0	rocks	H	natural	1	0	49.463	17.3931	1930-07	expanded	yes
864	diploid	0	Cz	PRC	DSC_0259	1	0	0	hill	E	natural	1	0	49.114	16.7693	1930-08	expanded	yes
865	diploid	0	Cz	PRC	DSC_0288	1	0	0	roadside	JB	ruderal	0	1	48.8694	17.4592	1930-08	expanded	yes
866	diploid	0	Cz	PR_P4_S_181_1342	DSC_0735	1	0	0	NA	NA	NA	NA	NA	48.8533	16.0448	1930-08	expanded	yes
867	diploid	0	Cz	PR_P4_S_181_1332	DSC_0727	1	0	0	wood	G	natural	1	0	49.0215	17.0246	1930-08	expanded	yes
868	diploid	0	Cz	PR_P_4_S_181_4017	DSC_0425	1	0	0	calcerous_hill	E	natural	1	0	49.528	17.316	1930-09	expanded	yes
869	diploid	0	Cz	PRC	DSC_0298	1	0	0	near_railway	JA	ruderal	0	1	50.0297	15.8207	1931	expanded	yes
870	diploid	0	Cz	PR_P4_S_181_1306	DSC_0716	1	0	0	hills	E	natural	1	0	48.9465	16.9651	1931-04-26	expanded	yes
871	diploid	0	Cz	BRNM_39364	DSC_0570	1	0	0	dry_site	E	natural	1	0	50.198	15.9427	1931-06-28	expanded	yes
872	diploid	0	Cz	BRNU_224116	P1620921	1	0	0	hill_(open)	E	natural	1	0	49.6831	16.9319	1931-07-23	expanded	yes
873	diploid	0	Cz	PR_P4_S_181_2293	DSC_0879	1	0	0	NA	NA	NA	NA	NA	50.0291	14.396	1931-07-25	expanded	yes
874	diploid	0	Cz	PR_P4_S_181_2994	DSC_0789	1	0	0	slope	E	natural	1	0	50.661	14.9962	1931-08-26	expanded	yes
875	diploid	0	Cz	PR_33174	DSC_0550	1	0	0	NA	NA	NA	NA	NA	48.8067	16.6482	1931-07	expanded	yes
876	diploid	0	Cz	PRC	DSC_0543	1	0	0	dry_slope	E	natural	1	0	50.3197	13.4532	1931-08	expanded	yes
877	diploid	0	Cz	NA	NA	1	0	0	hills	E	natural	1	0	49.557	17.167	1932	expanded	yes
878	diploid	0	Cz	NA	DSC_0618	1	0	0	NA	NA	NA	NA	NA	48.9344	16.6249	1932	expanded	yes
879	diploid	0	Cz	NA	DSC_0617	1	0	0	NA	NA	NA	NA	NA	49.5367	17.3655	1932	expanded	yes
880	diploid	0	Cz	NA	DSC_0562	1	0	0	hills	E	natural	1	0	49.0138	16.6543	1932-07-29	expanded	yes
881	tetraploid	1	Cz	EGR_4	NA	1	1	1	NA	NA	NA	NA	NA	48.992	17.4159	1933	expanded	yes
882	diploid	0	Cz	NA	DSC_0634	1	0	0	NA	NA	NA	NA	NA	48.9465	16.9651	1933	expanded	yes
883	diploid	0	Cz	PR_P4_S_181_4132	DSC_0826	1	0	0	NA	NA	NA	NA	NA	49.5583	13.9629	1933-03-19	expanded	yes
884	diploid	0	Cz	NA	DSC_0563	1	0	0	slope	E	natural	1	0	49.3525	17.4956	1933-07-19	expanded	yes
885	diploid	0	Cz	PR_P4_S_181_1834	DSC_0764	1	0	0	dry_slope	E	natural	1	0	50.5005	13.4488	1933-07-27	expanded	yes
886	diploid	0	Cz	BRNM_22597_36	DSC_0613	1	0	0	rocky_slope	H	natural	1	0	49.0701	16.4649	1933-10-22	expanded	yes
887	diploid	0	Cz	PR_P4_S_181_1328	DSC_0723	1	0	0	hills	E	natural	1	0	49.572	17.1795	1933-07	expanded	yes
888	diploid	0	Cz	PRC	DSC_0260	1	0	0	hill	E	natural	1	0	49.5256	17.3228	1933-07	expanded	yes
889	diploid	0	Cz	PR_P4_S_181_1335	DSC_0743	1	0	0	hills	E	natural	1	0	49.046	16.632	1933-08	expanded	yes
890	diploid	0	Cz	PRC	DSC_0559	1	0	0	slope	E	natural	1	0	49.7206	16.8265	1934	expanded	yes
891	diploid	0	Cz	PRC	DSC_0566	1	0	0	slope	E	natural	1	0	49.7206	16.8265	1934	expanded	yes
892	diploid	0	Cz	PRC	DSC_0562	1	0	0	slope	E	natural	1	0	49.7349	16.9575	1934	expanded	yes
893	diploid	0	Cz	PRC	DSC_0558	1	0	0	quarry	JD	ruderal	0	1	49.7428	16.8792	1934	expanded	yes
894	diploid	0	Cz	PRC	DSC_0565	1	0	0	NA	NA	NA	NA	NA	49.8281	16.9627	1934	expanded	yes
895	diploid	0	Cz	Ochsmann_2000_554	NA	1	0	0	slope	E	natural	1	0	48.946	17.466	1934	expanded	yes
896	diploid	0	Cz	Ochsmann_2001_557	NA	1	0	0	steppe	E	natural	1	0	49.528	17.315	1934	expanded	yes
897	diploid	0	Cz	NA	DSC_0627	1	0	0	hills	E	natural	1	0	48.8428	16.6366	1934	expanded	yes
898	diploid	0	Cz	PR_32627	DSC_0502	1	0	0	NA	NA	NA	NA	NA	49.9949	14.1579	1934-06-16	expanded	yes
899	diploid	0	Cz	BRNU_258050	P1620869	1	0	0	slope	E	natural	1	0	49.0247	17.5094	1934-07-04	expanded	yes
900	diploid	0	Cz	NA	DSC_0639	1	0	0	NA	NA	NA	NA	NA	48.898	17.219	1934-07-06	expanded	yes
901	diploid	0	Cz	NA	DSC_0546	1	0	0	hills	E	natural	1	0	49.4917	17.0104	1934-07-12	expanded	yes
902	diploid	0	Cz	PRC	DSC_0473	1	0	0	hill	E	natural	1	0	50.5298	14.0931	1934-07-16	expanded	yes
903	diploid	0	Cz	WA_3	51166	1	0	0	NA	NA	NA	NA	NA	49.5939	17.2509	1934-08-01	expanded	yes
904	diploid	0	Cz	NA	DSC_0555	1	0	0	slope	E	natural	1	0	49.5445	16.9283	1934-08-11	expanded	yes
905	diploid	0	Cz	BRNM_39365	DSC_0649	1	0	0	NA	NA	NA	NA	NA	49.0209	16.3785	1934-08-13	expanded	yes
906	diploid	0	Cz	PRC	DSC_0564	1	0	0	quarry	JD	ruderal	0	1	49.8201	16.908	1934-09-12	expanded	yes
907	diploid	0	Cz	PRC	DSC_0277	1	0	0	calcareous_quarry	JD	ruderal	0	1	49.8202	16.8998	1934-09-12	expanded	yes
908	diploid	0	Cz	PRC	DSC_0300	1	1	1	slope	E	natural	1	0	49.7488	16.915	1934-09-16	expanded	yes
909	diploid	0	Cz	PRC	DSC_0563	1	0	0	NA	NA	NA	NA	NA	49.7445	16.9095	1934-09-16	expanded	yes
910	diploid	0	Cz	PRC	DSC_0299	1	0	0	quarry	JD	ruderal	0	1	49.7166	16.8288	1934-10-07	expanded	yes
911	diploid	0	Cz	PRC	DSC_0557	1	0	0	forest_margin	G	natural	1	0	49.8281	16.9627	1934-06	expanded	yes
912	diploid	0	Cz	PRC	DSC_0616	1	0	0	NA	NA	NA	NA	NA	49.569	17.2354	1934-08	expanded	yes
913	diploid	0	Cz	PR_P4_S_181_1337	DSC_0742	1	0	0	slope	E	natural	1	0	48.9432	16.6021	1934-08	expanded	yes
914	diploid	0	Cz	PR_32732	DSC_0601	1	0	0	NA	NA	NA	NA	NA	48.9597	17.4743	1934-08	expanded	yes
915	diploid	0	Cz	PR_P4_S_181_1331	DSC_0726	1	0	0	slope	E	natural	1	0	49.4675	17.4374	1934-08	expanded	yes
916	diploid	0	Cz	PR_P4_S_181_1334	DSC_0728	1	0	0	steppe_slope	E	natural	1	0	49.4811	16.9987	1934-08	expanded	yes
917	diploid	0	Cz	PRC	DSC_0322	1	0	0	quarry	JD	ruderal	0	1	49.7439	16.8871	1934-09	expanded	yes
918	diploid	0	Cz	PRC	DSC_0257	1	0	0	slope	E	natural	1	0	50.2703	14.6131	1935-07-08	expanded	yes
919	diploid	0	Cz	NA	DSC_0567	1	0	0	hills	E	natural	1	0	48.9465	16.9651	1935-07-18	expanded	yes
920	diploid	0	Cz	PRC	DSC_0297	1	0	0	slope	E	natural	1	0	50.0288	15.5846	1935-08-03	expanded	yes
921	diploid	0	Cz	PRC	DSC_0552	1	0	0	sands	E	natural	1	0	50.2002	14.6786	1935-08-08	expanded	yes
922	diploid	0	Cz	PR_P4_S_181_2269	DSC_0882	1	0	0	highway	JB	ruderal	0	1	49.7978	14.1949	1935-08-13	expanded	yes
923	diploid	0	Cz	PR_P4_S_181_2268	DSC_0881	1	0	0	field_margin	I	ruderal	0	1	49.7875	14.1589	1935-08-14	expanded	yes
924	diploid	0	Cz	L_3035968	NA	1	0	0	slopes_cliffs	H	natural	1	0	49.5938	17.2509	1935-07	expanded	yes
925	diploid	0	Cz	PR_P4_S_181_1344	DSC_0738	1	0	0	forest_edge	G	natural	1	0	48.8619	16.6413	1935-08	expanded	yes
926	diploid	0	Cz	PRC	DSC_0571	1	0	0	steppe	E	natural	1	0	49.1089	16.1847	1936-07-12	expanded	yes
927	diploid	0	Cz	PRC	DSC_0253	1	0	0	slope	E	natural	1	0	50.2958	14.5425	1936-07-20	expanded	yes
928	diploid	0	Cz	PRC	DSC_0348	1	1	1	hill	E	natural	1	0	50.2508	14.4305	1936-07-24	expanded	yes
929	diploid	0	Cz	BRNM_19909	DSC_0580	1	0	0	steppic_grassland	E	natural	1	0	49.2205	16.6728	1936-08-06	expanded	yes
930	diploid	0	Cz	BRNM_19910	DSC_0579	1	0	0	hills	E	natural	1	0	49.2205	16.6728	1936-08-06	expanded	yes
931	tetraploid	1	Cz	BRNU_281138	P1620904	1	0	0	ruderal_area	JE	ruderal	0	1	49.4797	16.66	1936-08-09	expanded	yes
932	diploid	0	Cz	PRC	DSC_0577	1	0	0	sandy_steppe	E	natural	1	0	50.1966	14.0981	1936-08-16	expanded	yes
933	diploid	0	Cz	PR_P4_S_181_46	DSC_0784	1	0	0	steppe_slope	E	natural	1	0	48.9597	17.4743	1936-07	expanded	yes
934	diploid	0	Cz	PR_P4_S_181_1326	DSC_0721	1	0	0	slope	E	natural	1	0	49.4948	17.3755	1936-08	expanded	yes
935	diploid	0	Cz	PR_P_S_4_181_3729	DSC_0408	1	0	0	NA	NA	NA	NA	NA	50.5304	14.0933	1937-07-10	expanded	yes
936	diploid	0	Cz	PR_P4_S_181_4210	DSC_0836	1	0	0	hills	E	natural	1	0	50.4067	14.4505	1937-08-06	expanded	yes
937	diploid	0	Cz	PR_P4__S_181_3162	DSC_0475	1	0	0	hills	E	natural	1	0	50.048	14.457	1937-08	expanded	yes
938	diploid	0	Cz	C-42_2014_13	NA	1	0	0	shruby_places_on_the_rocks	H	natural	1	0	50.1164	14.4128	1937-10	expanded	yes
939	diploid	0	Cz	PRC	DSC_0572	1	0	0	steppe	E	natural	1	0	49.1089	16.1847	1938	expanded	yes
940	diploid	0	Cz	NA	NA	1	0	0	hill	E	natural	1	0	50.051	14.404	1938	expanded	yes
941	diploid	0	Cz	PR_P4__S_181_3145	DSC_0476	1	0	0	dry_meadow	E	natural	1	0	49.6814	14.4412	1938-07-14	expanded	yes
942	diploid	0	Cz	NA	DSC_0587	1	0	0	rocks	H	natural	1	0	49.444	17.5062	1938-07-18	expanded	yes
943	diploid	0	Cz	PRC	DSC_0252	1	1	1	rock	H	natural	1	0	49.4121	14.6547	1938-07-20	expanded	yes
944	diploid	0	Cz	PR_P4__S_181_3144	DSC_0477	1	0	0	sunny_slope	E	natural	1	0	49.9667	13.7279	1938-07-28	expanded	yes
945	diploid	0	Cz	PRC	DSC_0487	1	0	0	rocks	H	natural	1	0	49.1439	14.9993	1938-08-02	expanded	yes
946	diploid	0	Cz	PR_P4_S_181_4202	DSC_0837	1	0	0	hills	E	natural	1	0	50.6053	14.2067	1938-08-07	expanded	yes
947	diploid	0	Cz	PRC	DSC_0549	1	0	0	dry_grassland	E	natural	1	0	50.5304	14.0933	1938-09-02	expanded	yes
948	diploid	0	Cz	PR_P4_S181_2839	DSC_0541	1	0	0	hills	E	natural	1	0	50.3867	14.2895	1938-05	expanded	yes
949	diploid	0	Cz	PR_P4_S_181_3005	DSC_0783	1	0	0	rocks_calcerous	H	natural	1	0	49.9498	14.0345	1938-08	expanded	yes
950	diploid	0	Cz	PR_P4_S_181_3071	DSC_0513	1	0	0	hills	E	natural	1	0	48.9465	16.9651	1939-06-29	expanded	yes
951	diploid	0	Cz	PR_P4_S_181_2968	DSC_0790	1	0	0	dry_hill	E	natural	1	0	48.9372	16.9839	1939-06-30	expanded	yes
952	diploid	0	Cz	PRC	DSC_0503	1	0	0	slope	E	natural	1	0	48.9373	16.9832	1939-07-10	expanded	yes
953	diploid	0	Cz	PR_P4_S_181_2669	DSC_0595	1	0	0	forest_glade	G	natural	1	0	49.9708	15.2849	1939-07-16	expanded	yes
954	diploid	0	Cz	PR_P4_S_181_2672	DSC_0598	1	0	0	rocky_slope	H	natural	1	0	50.4407	14.892	1939-07-17	expanded	yes
955	diploid	0	Cz	PR_747138	DSC_0954	1	0	0	slope	E	natural	1	0	50.1579	15.2892	1939-07-18	expanded	yes
956	diploid	0	Cz	PR_P4_S_181_3107	DSC_0484	1	0	0	meadow	E	natural	1	0	50.2819	14.593	1939-07-21	expanded	yes
957	diploid	0	Cz	BRNU_304750	P1620876	1	0	0	dry_meadow_slope	E	natural	1	0	49.1128	16.7697	1939-07-25	expanded	yes
958	diploid	0	Cz	PRC	DSC_0504	1	0	0	sunny_slope	E	natural	1	0	49.8583	15.9733	1939-07-27	expanded	yes
959	diploid	0	Cz	PRC	DSC_0505	1	0	0	NA	NA	NA	NA	NA	49.8583	15.9733	1939-07-27	expanded	yes
960	diploid	0	Cz	PR_747136	DSC_0952	1	0	0	rocky_slope	H	natural	1	0	49.9379	14.1865	1939-08-02	expanded	yes
961	diploid	0	Cz	PR_747135	DSC_0951	1	0	0	NA	NA	NA	NA	NA	49.9607	14.1621	1939-08-02	expanded	yes
962	diploid	0	Cz	PRC	DSC_0494	1	0	0	sandy_slope	E	natural	1	0	49.2705	13.9996	1939-08-07	expanded	yes
963	diploid	0	Cz	PRC	DSC_0576	1	0	0	pasture	E	natural	1	0	50.185	14.0869	1939-08-15	expanded	yes
964	diploid	0	Cz	PR_P4_S_181_654	DSC_0516	1	0	0	NA	NA	NA	NA	NA	50.0551	14.3984	1939-08	expanded	yes
965	diploid	0	Cz	BRNU_300301	P1620881	1	0	0	hill	E	natural	1	0	49.41	16.41	1939-08	expanded	yes
966	diploid	0	Cz	PRC	DSC_0497	1	0	0	rock	H	natural	1	0	49.8729	14.8021	1940	expanded	yes
967	diploid	0	Cz	NA	NA	1	0	0	sand_pit	JD	ruderal	0	1	50.303	15.825	1940	expanded	yes
968	diploid	0	Cz	PR_P4_S_181_2966	DSC_0791	1	0	0	riverside	C	natural	1	0	49.1474	14.9961	1940-07-05	expanded	yes
969	diploid	0	Cz	PRC	DSC_0327	1	0	0	hill	E	natural	1	0	49.9637	14.2858	1940-07-07	expanded	yes
970	diploid	0	Cz	PRC	DSC_0316	1	1	1	hill	E	natural	1	0	49.936	16.0585	1940-07-14	expanded	yes
971	diploid	0	Cz	PRC	DSC_0479	1	0	0	rock	H	natural	1	0	50.4389	14.6471	1940-07-21	expanded	yes
972	diploid	0	Cz	PRC	DSC_0463	1	0	0	hill	E	natural	1	0	49.2595	13.8931	1940-07-22	expanded	yes
973	diploid	0	Cz	PRC	DSC_0475	1	0	0	slope	E	natural	1	0	50.0798	15.8133	1940-07-28	expanded	yes
974	diploid	0	Cz	PRC	DSC_0462	1	0	0	hill	E	natural	1	0	49.2532	14.7064	1940-08-10	expanded	yes
975	diploid	0	Cz	PRC	DSC_0500	1	0	0	castle_ruin	JE	ruderal	0	1	49.8716	15.8565	1940-08-12	expanded	yes
976	diploid	0	Cz	PRC	DSC_0600	1	0	0	castle_ruin	JE	ruderal	0	1	49.8716	15.8565	1940-08-12	expanded	yes
977	diploid	0	Cz	PRC	DSC_0476	1	0	0	slope	E	natural	1	0	49.1843	14.6973	1940-09-01	expanded	yes
978	diploid	0	Cz	PR_P4_S_181_1347	DSC_0741	1	0	0	slope	E	natural	1	0	49.4602	16.9961	1940-08	expanded	yes
979	diploid	0	Cz	BRNM_05324	DSC_0539	1	0	0	NA	NA	NA	NA	NA	49.113	16.7309	1940-09	expanded	yes
980	diploid	0	Cz	PRC	DSC_0472	1	0	0	rocks	H	natural	1	0	50.0276	13.9143	1941-07-15	expanded	yes
981	diploid	0	Cz	PR_P4_S_181_26	DSC_0589	1	0	0	dry_meadow	E	natural	1	0	49.1141	16.1902	1941-07-16	expanded	yes
982	diploid	0	Cz	PRC	DSC_0460	1	0	0	quarry	JD	ruderal	0	1	49.6267	17.0254	1941-07-18	expanded	yes
983	diploid	0	Cz	PR_539670	DSC_0771	1	0	0	grassy-shruby_slopes	E	natural	1	0	49.9963	14.4985	1941-07-24	expanded	yes
984	diploid	0	Cz	PRC	DSC_0335	1	0	0	hill	E	natural	1	0	49.6772	14.2869	1941-07-26	expanded	yes
985	diploid	0	Cz	PRC	DSC_0477	1	0	0	hill	E	natural	1	0	50.1491	15.2306	1941-07-26	expanded	yes
986	diploid	0	Cz	PRC	DSC_0485	1	0	0	slope	E	natural	1	0	49.8914	16.0756	1941-08-03	expanded	yes
987	diploid	0	Cz	BRNM_0480446	DSC_0706	1	0	0	rocky_slope	H	natural	1	0	49.2535	16.9287	1941-08-04	expanded	yes
988	diploid	0	Cz	NA	DSC_0637	1	0	0	slope	E	natural	1	0	48.9524	17.4279	1941-08-22	expanded	yes
989	diploid	0	Cz	PRC	DSC_0481	1	0	0	sandy_slope	E	natural	1	0	50.2002	14.6786	1941-08-23	expanded	yes
990	diploid	0	Cz	PRC	DSC_0484	1	0	0	clearing	E	natural	1	0	49.871	15.9921	1941-08-27	expanded	yes
991	diploid	0	Cz	PRC	DSC_0461	1	0	0	quarry	JD	ruderal	0	1	49.6264	17.045	1941-08-28	expanded	yes
992	diploid	0	Cz	PRC	DSC_0458	1	0	0	hill	E	natural	1	0	49.6276	17.0504	1941-09-08	expanded	yes
993	diploid	0	Cz	PRC	DSC_0469	1	0	0	sunny_slope	E	natural	1	0	49.6561	17.0544	1941-09-14	expanded	yes
994	diploid	0	Cz	PRC	DSC_0471	1	0	0	NA	NA	NA	NA	NA	49.6561	17.0544	1941-09-14	expanded	yes
995	diploid	0	Cz	PRC	DSC_0478	1	0	0	river_bank_slope	C	natural	1	0	50.5598	14.9775	1941-10-05	expanded	yes
996	diploid	0	Cz	PR_P4_S_181_657	DSC_0519	1	0	0	ravine	E	natural	1	0	50.1964	14.2478	1941-06	expanded	yes
997	diploid	0	Cz	NA	DSC_0486	1	0	0	hill	E	natural	1	0	50.146	15.2256	1941-07	expanded	yes
998	diploid	0	Cz	NA	DSC_0485	1	0	0	hill	E	natural	1	0	50.2645	15.1378	1941-07	expanded	yes
999	diploid	0	Cz	PR_P4_S_181_652	DSC_0514	1	0	0	NA	NA	NA	NA	NA	50.5238	15.0424	1941-07	expanded	yes
1000	diploid	0	Cz	PR_P4_S_181_655	DSC_0517	1	0	0	rocky_steppe	H	natural	1	0	49.1182	16.1808	1941-08	expanded	yes
1001	diploid	0	Cz	NA	DSC_0490	1	0	0	hill	E	natural	1	0	49.2727	13.8765	1941-08	expanded	yes
1002	diploid	0	Cz	PR_P4_S_181_651	DSC_0513	1	0	0	NA	NA	NA	NA	NA	49.3087	14.1149	1941-08	expanded	yes
1003	diploid	0	Cz	NA	DSC_0484	1	0	0	hills	E	natural	1	0	49.4663	17.4396	1941-08	expanded	yes
1004	diploid	0	Cz	PR_P4_S_181_656	DSC_0518	1	0	0	hills	E	natural	1	0	49.5378	17.3108	1941-08	expanded	yes
1005	diploid	0	Cz	PR_P4_S_181_1962	DSC_0650	1	0	0	edge_of_pond	E	natural	1	0	50.1666	15.4672	1941-08	expanded	yes
1006	diploid	0	Cz	NA	DSC_0488__DSC_0489	1	0	0	hill	E	natural	1	0	49.2102	15.9883	1941-08	expanded	yes
1007	diploid	0	Cz	PR_P4_S_181_1251	DSC_0705	1	0	0	nature_reserve__steppic_grassland	E	natural	1	0	50.2944	14.2701	1942-07-03	expanded	yes
1008	diploid	0	Cz	PRC	DSC_0359	1	0	0	steppe	E	natural	1	0	50.0707	14.3639	1942-07-06	expanded	yes
1009	diploid	0	Cz	PRC	DSC_0360	1	0	0	slope	E	natural	1	0	50.0401	14.3668	1942-07-12	expanded	yes
1010	diploid	0	Cz	PRC	DSC_0319	1	0	0	wall	JE	ruderal	0	1	49.9493	15.2544	1942-07-16	expanded	yes
1011	diploid	0	Cz	PRC	DSC_0338	1	0	0	rock	H	natural	1	0	50.4317	14.8973	1942-07-17	expanded	yes
1012	diploid	0	Cz	PRC	DSC_0597	1	0	0	slope	E	natural	1	0	49.1479	14.1751	1942-07-17	expanded	yes
1013	diploid	0	Cz	PR_P4__S_181_3411	DSC_0436	1	0	0	slope	E	natural	1	0	49.6469	14.097	1942-07-22	expanded	yes
1014	diploid	0	Cz	BRNM_0480493	DSC_0711	1	0	0	slope	E	natural	1	0	49.022	16.2568	1942-07-26	expanded	yes
1015	diploid	0	Cz	NA	NA	1	1	1	dry_slopes_rocks	H	natural	1	0	50.1721	14.6248	1942-07-26	expanded	yes
1016	diploid	0	Cz	PRC	DSC_0339	1	0	0	slope	E	natural	1	0	49.9692	15.2783	1942-07-27	expanded	yes
1017	diploid	0	Cz	PRC	DSC_0336	1	1	1	rock	H	natural	1	0	50.4318	14.7653	1942-08-01	expanded	yes
1018	diploid	0	Cz	PRC	DSC_0337	1	0	0	rock	H	natural	1	0	50.379	14.7451	1942-08-02	expanded	yes
1019	diploid	0	Cz	PRC	DSC_0323	1	0	0	hill	E	natural	1	0	49.5256	17.3228	1942-08-02	expanded	yes
1020	diploid	0	Cz	BRNM_74066	DSC_0643	1	0	0	roadside	JB	ruderal	0	1	49.4875	17.4288	1942-08-06	expanded	yes
1021	diploid	0	Cz	PRC	DSC_0328	1	0	0	rock	H	natural	1	0	49.3088	14.1475	1942-08-07	expanded	yes
1022	diploid	0	Cz	PRC	DSC_0320	1	0	0	roadside	JB	ruderal	0	1	49.374	15.7019	1942-08-08	expanded	yes
1023	diploid	0	Cz	PR_P4_S_181_1799	DSC_0770	1	0	0	rocks	H	natural	1	0	49.9431	13.9884	1942-08-11	expanded	yes
1024	diploid	0	Cz	PRC	DSC_0313	1	0	0	sandy_hill	E	natural	1	0	49.4857	17.4347	1942-08-16	expanded	yes
1025	diploid	0	Cz	PR_P4_S_181_653	DSC_0515	1	0	0	NA	NA	NA	NA	NA	49.3472	13.7274	1942-08	expanded	yes
1026	diploid	0	Cz	NA	DSC_0487	1	0	0	hill	E	natural	1	0	49.9722	13.7662	1942-08	expanded	yes
1027	diploid	0	Cz	PR_P4_S_181_1960	DSC_0648	1	0	0	pine_forest	G	natural	1	0	50.076	15.4308	1942-10	expanded	yes
1028	diploid	0	Cz	PRC	DSC_0588	1	0	0	hill	E	natural	1	0	50.0646	14.4178	1943-07-20	expanded	yes
1029	diploid	0	Cz	PRC	DSC_0586	1	0	0	sunny_slope	E	natural	1	0	49.8828	15.8832	1943-07-27	expanded	yes
1030	diploid	0	Cz	PR_750078	DSC_0958	1	0	0	NA	NA	NA	NA	NA	49.2574	14.7193	1943-07-28	expanded	yes
1031	diploid	0	Cz	PRC	DSC_0580	1	0	0	steppe	E	natural	1	0	49.9895	14.3374	1943-07-29	expanded	yes
1032	diploid	0	Cz	PRC	DSC__0584	1	0	0	dyke_pond	JC	ruderal	0	1	49.231	14.0245	1943-07-31	expanded	yes
1033	diploid	0	Cz	PRC	DSC_0581	1	0	0	NA	NA	NA	NA	NA	49.9275	14.3427	1943-08-01	expanded	yes
1034	diploid	0	Cz	PRC	DSC_0583	1	0	0	calcareous_slope	E	natural	1	0	49.2708	13.943	1943-08-15	expanded	yes
1035	diploid	0	Cz	PRC	DSC_0585	1	0	0	hill	E	natural	1	0	49.2717	13.9452	1943-08-15	expanded	yes
1036	diploid	0	Cz	PRC	DSC_0579	1	0	0	NA	NA	NA	NA	NA	50.1423	14.3828	1943-08-16	expanded	yes
1037	diploid	0	Cz	PRC	DSC_0392	1	1	1	river_bank	C	natural	1	0	50.1737	14.3751	1943-09-06	expanded	yes
1038	diploid	0	Cz	PRC	DSC_0582	1	0	0	steppe	E	natural	1	0	50.0401	14.3668	1943-09-07	expanded	yes
1039	diploid	0	Cz	PR_P4_S_181_1946	DSC_0655	1	0	0	meadow	E	natural	1	0	50.3541	15.4276	1943-08	expanded	yes
1040	diploid	0	Cz	PR_P4__S_181_3423	DSC_0442	1	0	0	NA	NA	NA	NA	NA	50.6698	14.4318	1944	expanded	yes
1041	diploid	0	Cz	PRC	DSC_0413	1	0	0	dry_slope	E	natural	1	0	49.2763	16.9515	1944-07-14	expanded	yes
1042	diploid	0	Cz	PRC	DSC_0445	1	0	0	rock	H	natural	1	0	49.3791	16.7294	1944-07-15	expanded	yes
1043	diploid	0	Cz	PR_P4_S_181_1087	DSC_0894	1	0	0	NA	NA	NA	NA	NA	50.08	15.811	1944-08-18	expanded	yes
1044	diploid	0	Cz	PR_539670	DSC_0771	1	0	0	rocky_slope	H	natural	1	0	50.1169	14.4047	1944-08-28	expanded	yes
1045	diploid	0	Cz	PRC	DSC_0405	1	0	0	dry_slope	E	natural	1	0	50.53	15.0247	1944-09-06	expanded	yes
1046	diploid	0	Cz	PR_P4_S_181_1948	DSC_0651	1	0	0	roadside	JB	ruderal	0	1	50.2656	15.4382	1944-08	expanded	yes
1047	diploid	0	Cz	PRC	DSC_0596	1	0	0	forest_margin	G	natural	1	0	49.0489	16.3117	1945-07-06	expanded	yes
1048	diploid	0	Cz	PR_P4_S_181_1440	DSC_0328	1	0	0	slope	E	natural	1	0	50.4675	14.303	1945-07-11	expanded	yes
1049	diploid	0	Cz	PR_747137	DSC_0953	1	0	0	NA	NA	NA	NA	NA	50.1508	14.4269	1945-08-08	expanded	yes
1050	diploid	0	Cz	BRNM_79886	DSC_0583	1	0	0	hill	E	natural	1	0	48.8428	16.6366	1946-07-11	expanded	yes
1051	diploid	0	Cz	PRC	DSC_0391	1	0	0	river_bank	C	natural	1	0	49.1503	14.719	1946-07-15	expanded	yes
1052	diploid	0	Cz	PR_P4_S_181_1239	DSC_0706	1	0	0	slope	E	natural	1	0	50.6409	15.7708	1946-08-02	expanded	yes
1053	diploid	0	Cz	PR_P4_S_181_2253	DSC_0858	1	0	0	slope	E	natural	1	0	49.3713	13.7396	1946-08-22	expanded	yes
1054	diploid	0	Cz	PR_P4__S_181_3414	DSC_0444	1	0	0	NA	NA	NA	NA	NA	49.1951	16.6068	1947	expanded	yes
1055	diploid	0	Cz	BRNU_354570	P1620960	1	0	0	hill_slope	E	natural	1	0	49.3897	16.4186	1947-06-22	expanded	yes
1056	diploid	0	Cz	PR_P4_S_181_1113	DSC_0886	1	0	0	NA	NA	NA	NA	NA	50.4823	14.9415	1947-07-12	expanded	yes
1057	diploid	0	Cz	PR_P4__S_181_3427	DSC_0443	1	0	0	steppic_grassland	E	natural	1	0	49.2204	16.6623	1947-08-02	expanded	yes
1058	diploid	0	Cz	BRNM_0480458	DSC_0694	1	0	0	NA	NA	NA	NA	NA	49.0636	17.0543	1947-08-02	expanded	yes
1059	diploid	0	Cz	BRNU_375705	P1620910	1	0	0	forest_margin	G	natural	1	0	49.4306	16.7225	1947-08-04	expanded	yes
1060	diploid	0	Cz	PR_P4_S_181_1885	DSC_0772	1	0	0	slope	E	natural	1	0	50.6343	13.9859	1947-08-15	expanded	yes
1061	diploid	0	Cz	BRNM_0532436	DSC_0546	1	0	0	NA	NA	NA	NA	NA	48.9438	15.7005	1947-10-12	expanded	yes
1062	diploid	0	Cz	BRNM_0480443	DSC_0709	1	0	0	edge_of_steppic_grassland_on_serpentinite	E	natural	1	0	49.1141	16.1902	1948-07-25	expanded	yes
1063	diploid	0	Cz	PR33204	DSC_0619_	1	0	0	slope	E	natural	1	0	49.2671	14.0066	1948-08-05	expanded	yes
1064	diploid	0	Cz	PR_P4_S_181_2760	DSC_0620	1	0	0	NA	NA	NA	NA	NA	49.2604	13.9103	1948-08-05	expanded	yes
1065	diploid	0	Cz	PR_P4_S_181_2	DSC_0619	1	0	0	NA	NA	NA	NA	NA	49.2672	14.0059	1948-08-05	expanded	yes
1066	diploid	0	Cz	PRC	DSC_0397	1	0	0	sandy_slope	E	natural	1	0	49.3713	13.7396	1948-08-29	expanded	yes
1067	diploid	0	Cz	PR_P4_S_181_2733	DSC_0610	1	0	0	quarry	JD	ruderal	0	1	49.2863	13.954	1948-08-31	expanded	yes
1068	diploid	0	Cz	PR_P4_S_181_2740	DSC_0605	1	0	0	sunny_slope	E	natural	1	0	49.4318	13.8233	1948-09-19	expanded	yes
1069	diploid	0	Cz	PR_P4_S_181_2735	DSC_0601	1	0	0	slope	E	natural	1	0	49.4318	13.8233	1948-09-22	expanded	yes
1070	diploid	0	Cz	PR_P4_S_181_2734	DSC_0611	1	0	0	pasture	E	natural	1	0	49.2992	13.9215	1948-09-23	expanded	yes
1071	diploid	0	Cz	PR_P4_S_181_1573	DSC_0694	1	0	0	hills	E	natural	1	0	50.381	13.2665	1949-05-25	expanded	yes
1072	diploid	0	Cz	PR_P4_S_181_1574	DSC_0695	1	0	0	hills	E	natural	1	0	50.3897	13.2749	1949-06-14	expanded	yes
1073	diploid	0	Cz	PR_P4_S_181_1110	DSC_0889	1	0	0	NA	NA	NA	NA	NA	49.9569	14.193	1949-06-21	expanded	yes
1074	diploid	0	Cz	PR_P4_S_181_1685	DSC_0680	1	0	0	hills	E	natural	1	0	50.3828	13.2813	1949-06-22	expanded	yes
1075	diploid	0	Cz	BRNM_0480450	DSC_0701	1	0	0	steppe_slope	E	natural	1	0	49.133	16.7355	1949-06-25	expanded	yes
1076	diploid	0	Cz	PR_539668	DSC_0769	1	0	0	hills	E	natural	1	0	50.0447	14.3387	1949-07-09	expanded	yes
1077	diploid	0	Cz	PR_P4_S_181_1590	DSC_0692	1	0	0	dry_hill	E	natural	1	0	50.3845	13.1713	1949-07-22	expanded	yes
1078	diploid	0	Cz	PR_P4_S_181_1677	DSC_0681	1	0	0	rocky_slope	H	natural	1	0	50.3627	13.2929	1949-08-04	expanded	yes
1079	diploid	0	Cz	PR_P4_S_181_1886	DSC_0773	1	0	0	rocks	H	natural	1	0	50.61	13.898	1949-08-06	expanded	yes
1080	diploid	0	Cz	PR_P4_S_181_1248	DSC_0780	1	0	0	ruderal_site	JE	ruderal	0	1	50.1033	14.4531	1949-10-18	expanded	yes
1081	diploid	0	Cz	PR_P4_S_181_1309	DSC_0719	1	0	0	hills	E	natural	1	0	49.5417	17.186	1949-08	expanded	yes
1082	diploid	0	Cz	BRNU_369190	P1620927	1	0	0	steppe_meadows	E	natural	1	0	49.3864	16.4203	1949-09	expanded	yes
1083	diploid	0	Cz	PRC	DSC_0441	1	0	0	slope	E	natural	1	0	50.57	14.1127	1950-06-08	expanded	yes
1084	diploid	0	Cz	BRNU_356922	P1620948	1	0	0	forest_margin_slope	G	natural	1	0	49.3914	16.4147	1950-06-25	expanded	yes
1085	diploid	0	Cz	PRC	DSC_0442	1	0	0	NA	NA	NA	NA	NA	48.9232	17.3396	1950-06-28	expanded	yes
1086	diploid	0	Cz	PRC	DSC_0444	1	0	0	sands	E	natural	1	0	48.9232	17.3396	1950-06-28	expanded	yes
1087	diploid	0	Cz	PR_750080	DSC_0956	1	0	0	quarry	JD	ruderal	0	1	49.2409	14.7186	1950-07-28	expanded	yes
1088	diploid	0	Cz	PR_P4_S_181_2738	DSC_0602	1	0	0	pasture_slope	E	natural	1	0	49.4318	13.8233	1950-08-02	expanded	yes
1089	diploid	0	Cz	PR_P4_S_181_2270	DSC_0883	1	0	0	slope	E	natural	1	0	50.0312	14.3137	1950-08-03	expanded	yes
1090	diploid	0	Cz	BRNM_0662122	DSC_0620_	1	0	0	slope	E	natural	1	0	49.4961	17.6131	1950-08-21	expanded	yes
1091	diploid	0	Cz	PR_P4_S_181_1599	DSC_0691	1	0	0	dry_slope	E	natural	1	0	50.368	13.424	1950-08-22	expanded	yes
1092	diploid	0	Cz	BRNM_74114	DSC_0642	1	0	0	nature_reserve__steppic_grassland	E	natural	1	0	49.4978	17.6148	1950-08-28	expanded	yes
1093	diploid	0	Cz	PR_P4_S_181_1838	DSC_0763	1	0	0	rocks	H	natural	1	0	50.1127	14.3948	1950-09-06	expanded	yes
1094	diploid	0	Cz	BRNU_370018	P1620888	1	0	0	meadow	E	natural	1	0	49.4046	16.4136	1950-08	expanded	yes
1095	diploid	0	Cz	PR_P4_S_181_2085	DSC_0866	1	0	0	NA	NA	NA	NA	NA	50.0418	14.3959	1950-11	expanded	yes
1096	diploid	0	Cz	PRC	DSC_0390	1	0	0	orchard	I	ruderal	0	1	49.5985	13.369	1951-07-17	expanded	yes
1097	diploid	0	Cz	NA	DSC_0548	1	0	0	slope	E	natural	1	0	49.5414	16.9966	1951-07-17	expanded	yes
1098	diploid	0	Cz	NA	DSC_0553	1	0	0	slope	E	natural	1	0	49.5564	16.9558	1951-07-17	expanded	yes
1099	diploid	0	Cz	PR_P4_S_181_1656	DSC_0684	1	0	0	rocky_slope	H	natural	1	0	50.3591	13.2426	1951-07-22	expanded	yes
1100	diploid	0	Cz	NA	NA	1	0	0	meadows	E	natural	1	0	49.173	17.221	1952	expanded	yes
1101	diploid	0	Cz	PR_P4__S_181_3430	DSC_0450__DSC_0451	1	0	0	NA	NA	NA	NA	NA	50.5473	14.0483	1952-07-06	expanded	yes
1102	diploid	0	Cz	BRNM_66476	DSC_0715	1	0	0	railway	JA	ruderal	0	1	49.9043	18.357	1952-07-08	expanded	yes
1103	diploid	0	Cz	PR_P4_S_181_1640	DSC_0687	1	0	0	rocky_ridge	H	natural	1	0	50.1971	13.3072	1952-07-18	expanded	yes
1104	diploid	0	Cz	BRNM_74120	DSC_0640__DSC_0641	1	0	0	NA	NA	NA	NA	NA	49.5317	17.7458	1952-07-25	expanded	yes
1105	diploid	0	Cz	BRNU_372596	P1620930	1	0	0	hill	E	natural	1	0	48.9756	16.7642	1952-08-07	expanded	yes
1106	diploid	0	Cz	NA	DSC_0545	1	0	0	steppe_slope	E	natural	1	0	49.1064	17.1643	1952-08-11	expanded	yes
1107	diploid	0	Cz	PR_P4_S_181_2713	DSC_0607	1	0	0	NA	NA	NA	NA	NA	49.9975	14.314	1952-08-25	expanded	yes
1108	diploid	0	Cz	BRNU_373400	P1620918	1	0	0	bushes_stony_place	H	natural	1	0	48.9347	15.7286	1953-06-30	expanded	yes
1109	diploid	0	Cz	PR_P4_S_181_2044	DSC_0696	1	0	0	NA	NA	NA	NA	NA	50.7648	14.6	1953-07-07	expanded	yes
1110	diploid	0	Cz	PR_P4_S_181_2391	DSC_0873	1	0	0	rocks	H	natural	1	0	49.7436	15.1013	1953-08-24	expanded	yes
1111	diploid	0	Cz	PR_P4_S_181_3603	DSC_0848	1	0	0	dry_slope	E	natural	1	0	50.2136	16.077	1954-07-27	expanded	yes
1112	diploid	0	Cz	BRNM_0480447	DSC_0705	1	0	0	dry_meadow	E	natural	1	0	48.9578	16.7635	1954-08-09	expanded	yes
1113	diploid	0	Cz	BRNU_377545	P1620766	1	0	0	river_valley	C	natural	1	0	49.5611	16.5261	1954-08-12	expanded	yes
1114	diploid	0	Cz	PR_P4_S_181_2495	DSC_0511	1	0	0	dry_slope	E	natural	1	0	50.0648	14.3746	1954-08-25	expanded	yes
1115	diploid	0	Cz	PR_P4_S_181_1653	DSC_0686	1	0	0	roadside	JB	ruderal	0	1	49.7529	13.0041	1955-06-27	expanded	yes
1116	diploid	0	Cz	PR_P4_S_181_2288	DSC_0880	1	0	0	steppe_slope	E	natural	1	0	49.2317	16.6612	1955-08-24	expanded	yes
1117	tetraploid	1	Cz	PR_P4_S_181_1114	DSC_0887	1	0	0	railway_embankment	JA	ruderal	0	1	49.8337	18.1019	1955-08-28	expanded	yes
1118	diploid	0	Cz	PRC	DSC_0361	1	0	0	ruine	JE	ruderal	0	1	50.0824	14.3844	1955-09-10	expanded	yes
1119	diploid	0	Cz	NA	NA	1	0	0	dry_meadows	E	natural	1	0	49.286	17.181	1956	expanded	yes
1120	diploid	0	Cz	BRNM_81978	DSC_0555	1	0	0	NA	NA	NA	NA	NA	49.4705	16.3615	1956-07-06	expanded	yes
1121	diploid	0	Cz	BRNM_82018	DSC_0584	1	0	0	NA	NA	NA	NA	NA	49.4859	17.5374	1956-07-10	expanded	yes
1122	diploid	0	Cz	PR_P4_S_181_2256	DSC_0885	1	0	0	railway	JA	ruderal	0	1	50.0312	15.8029	1956-07-29	expanded	yes
1123	diploid	0	Cz	BRNM_82581	DSC_0549	1	0	0	hills	E	natural	1	0	49.3927	17.4889	1956-08-14	expanded	yes
1124	diploid	0	Cz	BRNM_82198	DSC_0551	1	0	0	pathside	JB	ruderal	0	1	49.3333	17.5783	1956-08-17	expanded	yes
1125	diploid	0	Cz	BRNM_82548	DSC_0550	1	0	0	NA	NA	NA	NA	NA	49.3744	17.4843	1956-08-17	expanded	yes
1126	diploid	0	Cz	PR_750079	DSC_0957	1	0	0	forest_edge	G	natural	1	0	49.9501	14.2767	1956-08-19	expanded	yes
1127	diploid	0	Cz	PR_P4_S_181_1193	DSC_0656	1	0	0	NA	NA	NA	NA	NA	49.7283	15.0784	1956-08-20	expanded	yes
1128	tetraploid	1	Cz	BRNM_82202	DSC_0552	1	0	0	rocks	H	natural	1	0	49.4449	17.502	1956-08-27	expanded	yes
1129	tetraploid	1	Cz	BRNM_82209	DSC_0554	1	0	0	quarry	JD	ruderal	0	1	49.454	17.515	1956-08-27	expanded	yes
1130	tetraploid	1	Cz	BRNM_82220	DSC_0553	1	0	0	NA	NA	NA	NA	NA	49.4859	17.5374	1956-08-27	expanded	yes
1131	diploid	0	Cz	BRNM_81990	DSC_0548	1	0	0	rocks	H	natural	1	0	49.4774	17.425	1956-09-05	expanded	yes
1132	diploid	0	Cz	PR_P4_S_181_1198	DSC_0658	1	0	0	roadside	JB	ruderal	0	1	50.0066	14.5592	1956-09-20	expanded	yes
1133	diploid	0	Cz	PR_P4__S_181_4034	DSC_0429	1	0	0	abandoned_field	I	ruderal	0	1	50.0816	14.2586	1956-10-08	expanded	yes
1134	diploid	0	Cz	PRC	DSC_0611	1	0	0	sunny_slope	E	natural	1	0	49.633	15.0874	1957-07-25	expanded	yes
1135	diploid	0	Cz	PR_P4_S_181_1815	DSC_0765	1	0	0	NA	NA	NA	NA	NA	50.0303	14.5665	1957-07-25	expanded	yes
1136	diploid	0	Cz	BRNM_0532437	DSC_0545	1	0	0	rocky_steppe	H	natural	1	0	48.8755	16.6613	1957-07-28	expanded	yes
1137	diploid	0	Cz	BRNM_93743	DSC_0557	1	0	0	quarry	JD	ruderal	0	1	49.5294	17.4951	1957-08-15	expanded	yes
1138	diploid	0	Cz	BRNM_93733	DSC_0556	1	0	0	hills	E	natural	1	0	49.5316	17.4994	1957-08-15	expanded	yes
1139	diploid	0	Cz	BRNM_94355	DSC_0558	1	0	0	hills	E	natural	1	0	49.498	17.3852	1957-08-22	expanded	yes
1140	diploid	0	Cz	BRNU_401252	P1620763	1	0	0	sand_dunes	E	natural	1	0	49.0428	16.9075	1957-09-06	expanded	yes
1141	diploid	0	Cz	PR_P4_S_181_2602	DSC_0515	1	0	0	hills	E	natural	1	0	48.8428	16.6366	1958-07-03	expanded	yes
1142	diploid	0	Cz	PR_P4_S_181_1819	DSC_0766	1	0	0	rocks	H	natural	1	0	50.023	14.5816	1958-07-14	expanded	yes
1143	tetraploid	1	Cz	PR_P4_S_181_1858	DSC_0776	1	0	0	railway	JA	ruderal	0	1	50.9503	15.0679	1958-07-25	expanded	yes
1144	diploid	0	Cz	20605	DSC_0492	1	0	0	slopes	E	natural	1	0	50.528	13.764	1958-08-03	expanded	yes
1145	diploid	0	Cz	PR_P4_S_181_1869	DSC_0774	1	0	0	hills	E	natural	1	0	50.5255	14.021	1958-08-05	expanded	yes
1146	diploid	0	Cz	PR_P4_S_181_2561	DSC_0500	1	0	0	rocks	H	natural	1	0	49.8396	14.573	1958-06	expanded	yes
1147	diploid	0	Cz	BRNU_428777	P1620773	1	0	0	mountain_	E	natural	1	0	48.84	16.64	1959-06-27	expanded	yes
1148	diploid	0	Cz	PR_P4_S_181_2686	DSC_0608	1	0	0	slope	E	natural	1	0	49.5045	14.1786	1959-07-09	expanded	yes
1149	diploid	0	Cz	PR_P4_S_181_4249	DSC_0835	1	0	0	hills	E	natural	1	0	50.059	14.46	1959-07-31	expanded	yes
1150	diploid	0	Cz	BRNM_0532447	DSC_0538	1	0	0	NA	NA	NA	NA	NA	49.113	16.7309	1959-08-15	expanded	yes
1151	diploid	0	Cz	PR_P4_S_181_2422	DSC_0898	1	0	0	hills	E	natural	1	0	49.4351	14.021	1959-09-28	expanded	yes
1152	diploid	0	Cz	PR_P_4_S_181_4001	DSC_0420	1	0	0	ruderal_area	JE	ruderal	0	1	50.1193	14.4922	1960-08-31	expanded	yes
1153	diploid	0	Cz	PR_P4__S_181_4091	DSC_0437	1	0	0	NA	NA	NA	NA	NA	50.0383	14.4091	1960-09-01	expanded	yes
1154	diploid	0	Cz	PR_P4__S_181_4046	DSC_0431	1	0	0	railway_station	JA	ruderal	0	1	50.0645	14.4476	1960-09-22	expanded	yes
1155	diploid	0	Cz	PR_P4_S_181_1207	DSC_0709	1	0	0	hills	E	natural	1	0	50.4561	14.411	1960-10-14	expanded	yes
1156	diploid	0	Cz	PR_P4_S_181_2557	DSC_0501	1	0	0	rocks	H	natural	1	0	49.8591	14.5342	1960-07	expanded	yes
1157	diploid	0	Cz	PR_P4__S_181_4088	DSC_0439	1	0	0	railway	JA	ruderal	0	1	50.05	14.41	1960-09	expanded	yes
1158	diploid	0	Cz	BRNM_0480494	DSC_0710	1	0	0	NA	NA	NA	NA	NA	48.9372	16.9839	1961-06-23	expanded	yes
1159	diploid	0	Cz	PRC	DSC_0352	1	1	1	slope	E	natural	1	0	50.0485	14.5241	1961-07-10	expanded	yes
1160	diploid	0	Cz	PR_P4_S_181_186	DSC_0775	1	0	0	river_bank	C	natural	1	0	49.9885	14.3973	1961-07-30	expanded	yes
1161	diploid	0	Cz	PR_P4_S_181_1	DSC_0659	1	0	0	pathside	JB	ruderal	0	1	50.0563	14.6999	1961-08-12	expanded	yes
1162	diploid	0	Cz	NA	NA	1	0	0	NA	NA	NA	NA	NA	48.81	16.498	1962	expanded	yes
1163	diploid	0	Cz	PR_P4_S_181_1726	DSC_0675	1	0	0	slope	E	natural	1	0	50.2312	14.0919	1962-06-18	expanded	yes
1164	diploid	0	Cz	PR_P_4_S_181_4019	DSC_0428	1	0	0	railway	JA	ruderal	0	1	48.7743	16.8559	1962-07-25	expanded	yes
1165	diploid	0	Cz	PR_P4_S_181_1478	DSC_0665	1	0	0	dry_slope	E	natural	1	0	49.706	14.9224	1962-07-27	expanded	yes
1166	diploid	0	Cz	PR_P4_S_181_1721	DSC_0676	1	0	0	meadow	E	natural	1	0	50.1971	14.8159	1962-08-11	expanded	yes
1167	diploid	0	Cz	NA	DSC_0803	1	0	0	roadside	JB	ruderal	0	1	49.9894	14.4673	1962-08-12	expanded	yes
1168	diploid	0	Cz	PR_P4_S_181_1702	DSC_0679	1	0	0	sunny_slope	E	natural	1	0	50.1917	14.1603	1962-08-30	expanded	yes
1169	diploid	0	Cz	NA	DSC_0573	1	0	0	NA	NA	NA	NA	NA	49.5752	17.0332	1962-07	expanded	yes
1170	diploid	0	Cz	NA	NA	1	0	0	NA	NA	NA	NA	NA	49.075	17.443	1963	expanded	yes
1171	diploid	0	Cz	NA	NA	1	0	0	NA	NA	NA	NA	NA	49.2	16.63	1963	expanded	yes
1172	diploid	0	Cz	PR_P4_S_181_1704	DSC_0678	1	0	0	rocks	H	natural	1	0	49.7215	14.0149	1963-07-18	expanded	yes
1173	diploid	0	Cz	PR_P4_S_181_2138	DSC_0864	1	0	0	hills	E	natural	1	0	48.819	16.6399	1963-07-20	expanded	yes
1174	diploid	0	Cz	PR_P4_S_181_1712	DSC_0677	1	0	0	path	JB	ruderal	0	1	50.0944	14.5531	1963-07-22	expanded	yes
1175	diploid	0	Cz	PR_P4_S_181_1741	DSC_0671	1	0	0	riverside	C	natural	1	0	49.6462	14.2358	1963-08	expanded	yes
1176	diploid	0	Cz	BRNU_423375	P1620936	1	0	0	dry_meadow	E	natural	1	0	49.0853	16.4247	1964-07-12	expanded	yes
1177	diploid	0	Cz	PR_P4_S_181_1737	DSC_0673	1	0	0	NA	NA	NA	NA	NA	50.4131	13.1605	1964-07-21	expanded	yes
1178	diploid	0	Cz	PR_P4_S_181_626	DSC_0514	1	0	0	railway_station	JA	ruderal	0	1	49.9915	13.9926	1964-07-26	expanded	yes
1179	diploid	0	Cz	PR_P4_S_181_1725	DSC_0674	1	0	0	riverside	C	natural	1	0	50.0311	15.2129	1964-07-27	expanded	yes
1180	diploid	0	Cz	PR_360784	DSC_0424	1	0	0	dry_meadow_slope	E	natural	1	0	49.5562	17.031	1964-06	expanded	yes
1181	diploid	0	Cz	PR_P4_S_181_2023	DSC_0698	1	0	0	slope	E	natural	1	0	49.9295	14.1312	1964-08	expanded	yes
1182	diploid	0	Cz	PR_747161	DSC_0955	1	0	0	rocks	H	natural	1	0	49.9947	16.2216	1965	expanded	yes
1183	diploid	0	Cz	BRNU_437102	P1620777	1	0	0	pasture	E	natural	1	0	48.8267	16.7633	1965-07-16	expanded	yes
1184	diploid	0	Cz	PR_P4_S_181_1100	DSC_0890	1	0	0	pasture_slope	E	natural	1	0	49.608	17.3433	1965-09-17	expanded	yes
1185	diploid	0	Cz	NA	NA	1	0	0	hill	E	natural	1	0	49.139	14.997	1966	expanded	yes
1186	diploid	0	Cz	NA	DSC_0643	1	0	0	NA	NA	NA	NA	NA	48.898	17.219	1966-06-20	expanded	yes
1187	diploid	0	Cz	BRNM_0532439	DSC_0543	1	0	0	hills	E	natural	1	0	48.8327	16.1494	1966-07-11	expanded	yes
1188	diploid	0	Cz	NA	DSC_0644	1	0	0	NA	NA	NA	NA	NA	48.9465	16.9651	1966-07-13	expanded	yes
1189	diploid	0	Cz	O-V2269087	NA	1	0	0	NA	NA	NA	NA	NA	49.9442	14.1478	1966-07-18	expanded	yes
1190	diploid	0	Cz	PR_P4_S_181_1168	DSC_0905	1	0	0	rocks	H	natural	1	0	49.4627	13.7406	1966-07-20	expanded	yes
1191	diploid	0	Cz	PRC	DSC_0351	1	1	1	near_railway	JA	ruderal	0	1	50.3589	13.3082	1966-07-26	expanded	yes
1192	diploid	0	Cz	NA	DSC_0814	1	0	0	hills	E	natural	1	0	49.9329	16.8916	1966-08-04	expanded	yes
1193	diploid	0	Cz	NA	DSC_0813	1	0	0	hills	E	natural	1	0	48.9533	16.9586	1966-08-05	expanded	yes
1194	diploid	0	Cz	NA	DSC_0328_	1	0	0	NA	NA	NA	NA	NA	49.1141	16.1902	1966-08-12	expanded	yes
1195	diploid	0	Cz	BRNM_0480445	DSC_0707	1	0	0	dry_meadow	E	natural	1	0	49.247	16.912	1967-07-26	expanded	yes
1196	diploid	0	Cz	NA	NA	1	0	0	meadows	E	natural	1	0	48.864	16.647	1968	expanded	yes
1197	diploid	0	Cz	BRNU_438819	P1620781	1	0	0	nature_reserve__steppic_grassland	E	natural	1	0	49.1922	16.7556	1968-07-04	expanded	yes
1198	diploid	0	Cz	BRNU_436615	P1620783	1	0	0	hill	E	natural	1	0	48.8267	16.0978	1968-07-26	expanded	yes
1199	diploid	0	Cz	NA	DSC_0947	1	0	0	forest_edge	G	natural	1	0	49.1071	17.1741	1968-08-07	expanded	yes
1200	diploid	0	Cz	PR_P4_S_181_2506	DSC_0510	1	0	0	steppe	E	natural	1	0	49.5198	16.9854	1968-08-10	expanded	yes
1201	diploid	0	Cz	PR_P4_S_181_1176	DSC_0904	1	0	0	hills	E	natural	1	0	50.8651	14.4475	1968-08-12	expanded	yes
1202	diploid	0	Cz	PR_750082	DSC_0948	1	0	0	slope	E	natural	1	0	48.9449	16.9879	1968-10-20	expanded	yes
1203	diploid	0	Cz	NA	DSC_0800	1	0	0	in_village	JE	ruderal	0	1	49.2259	14.2119	1968-10	expanded	yes
1204	diploid	0	Cz	PR_P4_S_181_3616	DSC_0846	1	0	0	slope	E	natural	1	0	49.8094	14.9288	1969-06-21	expanded	yes
1205	diploid	0	Cz	PR_P4_S_181_2448	DSC_0490	1	0	0	rocks	H	natural	1	0	49.5119	17.2547	1969-07-01	expanded	yes
1206	diploid	0	Cz	PR_P4_S_181_2463	DSC_0492	1	0	0	dry_meadow	E	natural	1	0	49.4834	17.2961	1969-07-02	expanded	yes
1207	diploid	0	Cz	PR_P4_S_181_2447	DSC_0489	1	0	0	dry_meadow	E	natural	1	0	49.4926	17.0099	1969-07-02	expanded	yes
1208	diploid	0	Cz	PR_P4_S_181_2525	DSC_0505	1	0	0	hills	E	natural	1	0	49.5198	16.9854	1969-07-02	expanded	yes
1209	diploid	0	Cz	PR_P4_S_181_2490	DSC_0486	1	0	0	rocks	H	natural	1	0	49.3598	17.1318	1969-07-06	expanded	yes
1210	diploid	0	Cz	PR_P4_S_181_2521	DSC_0506	1	0	0	rocks	H	natural	1	0	49.464	17.0134	1969-07-11	expanded	yes
1211	diploid	0	Cz	BRNM_0532450	DSC_0535	1	0	0	hill	E	natural	1	0	49.4959	17.0755	1969-07-22	expanded	yes
1212	diploid	0	Cz	PR_P4_S_181_2474	DSC_0496	1	0	0	slope	E	natural	1	0	49.557	17.2489	1969-07-22	expanded	yes
1213	diploid	0	Cz	BRNM_0480492	DSC_0712	1	0	0	rocks	H	natural	1	0	48.8003	16.0043	1969-07-23	expanded	yes
1214	diploid	0	Cz	BRNM_0532444	DSC_0541	1	0	0	NA	NA	NA	NA	NA	49.5489	16.9728	1969-07-25	expanded	yes
1215	diploid	0	Cz	PR_P4_S_181_2471	DSC_0493	1	0	0	rocks	H	natural	1	0	49.5496	16.9766	1969-07-26	expanded	yes
1216	diploid	0	Cz	PR_P4_S_181_4150	DSC_0840	1	0	0	hills	E	natural	1	0	49.3626	17.1103	1969-07-28	expanded	yes
1217	diploid	0	Cz	PR_P4_S_181_2504	DSC_0509	1	0	0	steppe	E	natural	1	0	49.4083	17.169	1969-08-04	expanded	yes
1218	diploid	0	Cz	PR_P4_S_181_2470	DSC_0494	1	0	0	rocks	H	natural	1	0	49.4948	17.3755	1969-08-25	expanded	yes
1219	diploid	0	Cz	PR_P4_S_181_24	DSC_0487	1	0	0	hills	E	natural	1	0	49.3411	17.0743	1969-08-29	expanded	yes
1220	diploid	0	Cz	PR_P4_S_181_2443	DSC_0491	1	0	0	wood	G	natural	1	0	49.0679	16.8502	1969-09-02	expanded	yes
1221	diploid	0	Cz	PR_P4_S_181_2528	DSC_0504	1	0	0	NA	NA	NA	NA	NA	49.0468	16.8276	1969-09-04	expanded	yes
1222	diploid	0	Cz	PR_P4_S_181_2479	DSC_0499	1	0	0	hills	E	natural	1	0	48.8704	16.7492	1969-09-13	expanded	yes
1223	diploid	0	Cz	PR_P4_S_181_2430	DSC_0488	1	0	0	steppic_grassland	E	natural	1	0	49.6021	17.0654	1969-09-13	expanded	yes
1224	diploid	0	Cz	BRNU_445125	P1620771	1	0	0	hill_slope	E	natural	1	0	48.9417	16.9211	1969-11-10	expanded	yes
1225	diploid	0	Cz	NA	DSC_0328	1	0	0	rocks	H	natural	1	0	49.5876	17.7069	1969-08	expanded	yes
1226	diploid	0	Cz	NA	NA	1	0	0	NA	NA	NA	NA	NA	49.373	13.748	1970	expanded	yes
1227	diploid	0	Cz	BRNM_0530975	DSC_0605	1	0	0	rocks	H	natural	1	0	49.4213	16.4411	1970-07-08	expanded	yes
1228	diploid	0	Cz	BRNM_0530974	DSC_0606	1	0	0	city_wall	JE	ruderal	0	1	49.4637	17.0136	1970-07-14	expanded	yes
1229	diploid	0	Cz	PR_P4_S_181_2515	DSC_0507	1	0	0	hills	E	natural	1	0	49.3871	17.0518	1970-07-19	expanded	yes
1230	diploid	0	Cz	PR_750074	DSC_0950	1	0	0	hill	E	natural	1	0	49.057	17.588	1970-07-28	expanded	yes
1231	diploid	0	Cz	PR_P4_S_181_2461	DSC_0497	1	0	0	hills	E	natural	1	0	49.4114	17.077	1970-08-15	expanded	yes
1232	diploid	0	Cz	NA	DSC_0612	1	0	0	NA	NA	NA	NA	NA	49.4154	17.0822	1970-08-15	expanded	yes
1233	diploid	0	Cz	NA	DSC_0542	1	0	0	slope	E	natural	1	0	49.166	17.2309	1970-08-16	expanded	yes
1234	diploid	0	Cz	PR_P4_S_181_3600	DSC_0849	1	0	0	slope	E	natural	1	0	50.059	14.46	1970-06	expanded	yes
1235	diploid	0	Cz	PR_P_4_S_181_3945	DSC_0398	1	0	0	NA	NA	NA	NA	NA	50.0937	14.3229	1970-07	expanded	yes
1236	diploid	0	Cz	PR_P4_S_181_677	DSC_0544	1	0	0	pathside_in_the_hills	JB	ruderal	0	1	49.3163	13.9302	1971-07-07	expanded	yes
1237	diploid	0	Cz	PR_P4_S_181_3596	DSC_0850	1	0	0	steppe_slope	E	natural	1	0	49.1884	16.7638	1971-07-10	expanded	yes
1238	diploid	0	Cz	BRNU_447860	P1620816	1	0	0	river_side	C	natural	1	0	49.0878	16.3236	1971-07-14	expanded	yes
1239	diploid	0	Cz	PR_P4_S_181_3687	DSC_0854	1	0	0	hills	E	natural	1	0	48.8526	16.5547	1971-07-17	expanded	yes
1240	diploid	0	Cz	PR_P4_S_181_3681	DSC_0856	1	0	0	hills	E	natural	1	0	49.4815	16.9437	1971-07-26	expanded	yes
1241	diploid	0	Cz	PR_P4_S_181_3680	DSC_0855	1	0	0	dry_rocks	H	natural	1	0	49.4917	17.0104	1971-07-26	expanded	yes
1242	diploid	0	Cz	BRNU_447917	P1620819	1	0	0	hill_slope	E	natural	1	0	48.9631	16.7514	1971-08-01	expanded	yes
1243	diploid	0	Cz	NA	DSC_0797	1	0	0	NA	NA	NA	NA	NA	48.774	16.7623	1971-08-02	expanded	yes
1244	diploid	0	Cz	NA	DSC_0799	1	0	0	ruderal_site	JE	ruderal	0	1	48.774	16.7623	1971-08-02	expanded	yes
1245	diploid	0	Cz	NA	DSC_0802	1	0	0	railway_station	JA	ruderal	0	1	48.9246	16.1266	1971-08-03	expanded	yes
1246	diploid	0	Cz	PR_P4_S_181_678	DSC_0545	1	0	0	arable_land	I	ruderal	0	1	49.0176	15.7735	1971-09-14	expanded	yes
1247	tetraploid	1	Cz	BRNU_452404	P1620787	1	0	0	railway_station	JA	ruderal	0	1	49.3506	16.1367	1971-09-19	expanded	yes
1248	diploid	0	Cz	PR_P4_S_181_3703	DSC_0852	1	0	0	dry_hill	E	natural	1	0	49.91	14.4591	1971-06	expanded	yes
1249	diploid	0	Cz	BRNM_04167_36	DSC_0564	1	0	0	rocks	H	natural	1	0	49.466	17.3872	1971-07	expanded	yes
1250	diploid	0	Cz	NA	DSC_0622	1	0	0	NA	NA	NA	NA	NA	49.4997	17.4101	1972-07-15	expanded	yes
1251	diploid	0	Cz	BRNM_0480457	DSC_0695	1	0	0	NA	NA	NA	NA	NA	49.132	17.0098	1972-07-18	expanded	yes
1252	diploid	0	Cz	NA	DSC_0547	1	0	0	NA	NA	NA	NA	NA	49.6322	17.0563	1972-07-19	expanded	yes
1253	diploid	0	Cz	BRNM_0480476	DSC_0665	1	0	0	NA	NA	NA	NA	NA	49.0944	17.1221	1972-07-20	expanded	yes
1254	diploid	0	Cz	NA	DSC_03638	1	0	0	slope	E	natural	1	0	49.549	16.972	1972-07-23	expanded	yes
1255	diploid	0	Cz	PR_P4_S_181_3689	DSC_0853	1	0	0	forest	G	natural	1	0	49.6187	17.0406	1972-07-26	expanded	yes
1256	diploid	0	Cz	BRNU_458851	P1630398	1	0	0	rocky_slope	H	natural	1	0	49.3289	16.0392	1972-07-27	expanded	yes
1257	diploid	0	Cz	PR_360776	DSC_0415	1	0	0	shruby_grasslands	E	natural	1	0	50.5477	14.3428	1972-08-16	expanded	yes
1258	diploid	0	Cz	PR_360775	DSC_0414	1	0	0	dry_meadow_slope	E	natural	1	0	50.5794	14.0711	1972-08-16	expanded	yes
1259	diploid	0	Cz	PR_P4_S_181_3546	DSC_0624	1	0	0	dry_meadow	E	natural	1	0	50.5971	13.9127	1972-08-17	expanded	yes
1260	diploid	0	Cz	PR_P4_S_181_3545	DSC_0623	1	0	0	meadow_slope	E	natural	1	0	50.5251	14.3388	1972-08-18	expanded	yes
1261	diploid	0	Cz	PR_360773	DSC_0416	1	0	0	dry_meadow	E	natural	1	0	50.6203	13.9313	1972-08-18	expanded	yes
1262	diploid	0	Cz	BRNM_0480455	DSC_0697	1	0	0	NA	NA	NA	NA	NA	49.1328	17.1063	1972-08-28	expanded	yes
1263	diploid	0	Cz	BRNM_0480453	DSC_0699	1	0	0	NA	NA	NA	NA	NA	49.1716	17.5119	1972-08-29	expanded	yes
1264	diploid	0	Cz	PR_P4_S_181_4169	DSC_0839	1	0	0	meadow_slope	E	natural	1	0	50.2449	14.3083	1972-09	expanded	yes
1265	diploid	0	Cz	BRNM_0532449	DSC_0536	1	0	0	forest_edge	G	natural	1	0	49.589	17.05	1973-07-12	expanded	yes
1266	diploid	0	Cz	BRNM_0480478	DSC_0663	1	0	0	NA	NA	NA	NA	NA	49.1117	17.1355	1973-07-31	expanded	yes
1267	diploid	0	Cz	BRNM_0480479	DSC_0662	1	0	0	NA	NA	NA	NA	NA	49.1228	17.1811	1973-07-31	expanded	yes
1268	diploid	0	Cz	BRNM_0480481	DSC_0631	1	0	0	NA	NA	NA	NA	NA	49.1888	17.2317	1973-08-01	expanded	yes
1269	diploid	0	Cz	BRNM_0480477	DSC_0664	1	0	0	NA	NA	NA	NA	NA	49.2637	17.2368	1973-08-01	expanded	yes
1270	tetraploid	1	Cz	NA	DSC_0549	1	0	0	hills	E	natural	1	0	49.1377	17.1954	1973-08-01	expanded	yes
1271	diploid	0	Cz	BRNM_0480485	DSC_0657	1	0	0	NA	NA	NA	NA	NA	49.092	17.129	1973-08-07	expanded	yes
1272	diploid	0	Cz	NA	DSC_0631	1	0	0	NA	NA	NA	NA	NA	49.6278	17.0531	1973-08-07	expanded	yes
1273	diploid	0	Cz	BRNM_0480460	DSC_0692	1	0	0	NA	NA	NA	NA	NA	49.2219	17.2931	1973-08-09	expanded	yes
1274	diploid	0	Cz	BRNM_0480459	DSC_0693	1	0	0	NA	NA	NA	NA	NA	49.249	17.311	1973-08-09	expanded	yes
1275	diploid	0	Cz	BRNM_0532448	DSC_0537	1	0	0	NA	NA	NA	NA	NA	49.5703	16.9712	1973-08-10	expanded	yes
1276	diploid	0	Cz	BRNM_0480484	DSC_0658	1	0	0	NA	NA	NA	NA	NA	49.1551	17.1848	1973-08-13	expanded	yes
1277	diploid	0	Cz	BRNM_0480474	DSC_0667	1	0	0	NA	NA	NA	NA	NA	49.2242	17.2857	1973-08-15	expanded	yes
1278	diploid	0	Cz	BRNM_0480463	DSC_0689	1	0	0	NA	NA	NA	NA	NA	49.1425	17.2111	1973-08-16	expanded	yes
1279	diploid	0	Cz	NA	DSC_0645	1	0	0	roadside	JB	ruderal	0	1	49.4835	17.0206	1973-08-17	expanded	yes
1280	diploid	0	Cz	NA	DSC_0642	1	0	0	NA	NA	NA	NA	NA	49.5083	16.9724	1973-08-17	expanded	yes
1281	diploid	0	Cz	BRNM_0480482	DSC_0660	1	0	0	NA	NA	NA	NA	NA	49.1629	17.109	1973-08-19	expanded	yes
1282	diploid	0	Cz	BRNM_0480461	DSC_0691	1	0	0	NA	NA	NA	NA	NA	49.2597	17.1689	1973-08-21	expanded	yes
1283	diploid	0	Cz	NA	DSC_0613	1	0	0	NA	NA	NA	NA	NA	49.0679	16.8502	1973-08-23	expanded	yes
1284	diploid	0	Cz	BRNM_0480451	DSC_0700	1	0	0	NA	NA	NA	NA	NA	49.2035	17.0761	1973-08-28	expanded	yes
1285	diploid	0	Cz	BRNM_0480475	DSC_0666	1	0	0	NA	NA	NA	NA	NA	49.0801	16.8516	1973-09-05	expanded	yes
1286	diploid	0	Cz	PR_360807	DSC_0410	1	0	0	dry_meadow_slope	E	natural	1	0	50.2086	14.3789	1973-09-10	expanded	yes
1287	diploid	0	Cz	BRNM_0480462	DSC_0690	1	0	0	NA	NA	NA	NA	NA	49.0519	17.1216	1973-09-13	expanded	yes
1288	diploid	0	Cz	BRNU_450513	P1620808	1	0	0	dry_slope	E	natural	1	0	49.1831	16.5519	1973-09-19	expanded	yes
1289	diploid	0	Cz	NA	DSC_0614	1	0	0	NA	NA	NA	NA	NA	49.5886	16.999	1973-08	expanded	yes
1290	diploid	0	Cz	BRNM_0532446	DSC_0540	1	0	0	NA	NA	NA	NA	NA	49.2569	17.0907	1974-08-06	expanded	yes
1291	diploid	0	Cz	BRNU_450531	P1620810	1	0	0	dry_hill	E	natural	1	0	49.1833	16.5524	1974-08-18	expanded	yes
1292	diploid	0	Cz	NA	DSC_0809	1	0	0	NA	NA	NA	NA	NA	48.8522	16.6244	1974-08-23	expanded	yes
1293	diploid	0	Cz	BRNU_456908	P1620791	1	0	0	rocky_site_calcarous	H	natural	1	0	49.4022	16.7753	1974-08-31	expanded	yes
1294	diploid	0	Cz	BRNM_277609	DSC_0599	1	0	0	slope	E	natural	1	0	49.1036	16.1087	1975-07-03	expanded	yes
1295	diploid	0	Cz	BRNM_277607	DSC_0601	1	0	0	slope	E	natural	1	0	49.2001	15.9985	1975-07-15	expanded	yes
1296	tetraploid	1	Cz	BRNU_453754	P1620812	1	0	0	hill	E	natural	1	0	48.8161	16.6378	1975-08-12	expanded	yes
1297	diploid	0	Cz	BRNM_277604	DSC_0602	1	0	0	slope	E	natural	1	0	48.8207	16.0189	1975-08-20	expanded	yes
1298	diploid	0	Cz	PR_P4__S_181_3420	DSC_0445	1	0	0	meadow	E	natural	1	0	50.136	14.9863	1976	expanded	yes
1299	diploid	0	Cz	PR_750070	DSC_0967	1	0	0	railway_station	JA	ruderal	0	1	50.1895	14.9143	1976	expanded	yes
1300	diploid	0	Cz	NA	DSC_0552	1	0	0	hills	E	natural	1	0	49.3196	16.4847	1976-07-12	expanded	yes
1301	diploid	0	Cz	NA	DSC_0543	1	0	0	NA	NA	NA	NA	NA	49.3587	16.4147	1976-07-12	expanded	yes
1302	diploid	0	Cz	NA	DSC_0804	1	0	0	dump	JE	ruderal	0	1	48.9246	16.1266	1976-09-23	expanded	yes
1303	diploid	0	Cz	PR_P4__S_181_3477	DSC_0454	1	0	0	rocks	H	natural	1	0	50.0713	15.004	1977	expanded	yes
1304	diploid	0	Cz	NA	NA	1	0	0	rocks	H	natural	1	0	50.359	13.24	1977	expanded	yes
1305	diploid	0	Cz	NA	NA	1	0	0	dry_meadow	E	natural	1	0	50.376	13.369	1977	expanded	yes
1306	diploid	0	Cz	BRNM	DSC_0611	1	0	0	NA	NA	NA	NA	NA	49.1141	16.1902	1977	expanded	yes
1307	diploid	0	Cz	BRNM_277608	DSC_0600	1	0	0	slope	E	natural	1	0	49.1591	16.2625	1977-07-18	expanded	yes
1308	tetraploid	1	Cz	PR_699562	DSC_0964	1	0	0	railway_station	JA	ruderal	0	1	49.7144	13.4258	1977-07-21	expanded	yes
1309	diploid	0	Cz	BRNM_277596	DSC_0598	1	0	0	edge_of_pond	E	natural	1	0	49.2758	15.9163	1977-08-16	expanded	yes
1310	diploid	0	Cz	PR_P4__S_181_4078	DSC_0435	1	0	0	waste_dump	JE	ruderal	0	1	50.0092	14.4622	1977-09-13	expanded	yes
1311	diploid	0	Cz	PR_785702	DSC_0929	1	0	0	steppe_slope	E	natural	1	0	50.1336	14.424	1978-07-10	expanded	yes
1312	diploid	0	Cz	BRNM_277601	DSC_0597	1	0	0	hills	E	natural	1	0	49.0977	16.2813	1978-08-09	expanded	yes
1313	diploid	0	Cz	PR_P4__S_181_3495	DSC_0453	1	0	0	shruby_grasslands	E	natural	1	0	50.1486	14.8344	1978-08	expanded	yes
1314	diploid	0	Cz	PR_750071	DSC_0966	1	0	0	slope	E	natural	1	0	50.1639	14.8417	1978-08	expanded	yes
1315	diploid	0	Cz	NA	DSC_0812	1	0	0	dry_meadow	E	natural	1	0	48.8368	16.1634	1979-07-25	expanded	yes
1316	diploid	0	Cz	PR_P4_S_181_4188	DSC_0838	1	0	0	dry_meadow	E	natural	1	0	50.0692	15.057	1979-08-10	expanded	yes
1317	diploid	0	Cz	PR_P4_S181_4120	DSC_0551	1	0	0	nature_reserve__steppic_grassland	E	natural	1	0	50.1091	14.338	1980-07-22	expanded	yes
1318	diploid	0	Cz	PR_699571	DSC_0961	1	0	0	meadow	E	natural	1	0	50.1753	15.0115	1980-07	expanded	yes
1319	tetraploid	1	Cz	BRNU_507794	P1630040	1	0	0	railway_station	JA	ruderal	0	1	49.3367	16.2711	1981-07-16	expanded	yes
1320	diploid	0	Cz	BRNU_503754	P1630030	1	0	0	slope	E	natural	1	0	49.3933	16.4278	1981-07-20	expanded	yes
1321	diploid	0	Cz	BRNM_27007	DSC_0650	1	0	0	sandy_slope	E	natural	1	0	49.2799	16.6102	1981-07-29	expanded	yes
1322	diploid	0	Cz	BRNM_276	DSC_0593	1	0	0	rocks	H	natural	1	0	49.2313	16.5195	1981-08-12	expanded	yes
1323	diploid	0	Cz	PR_699574	DSC_0962	1	0	0	shrubs	E	natural	1	0	50.1588	15.2641	1981-08-25	expanded	yes
1324	diploid	0	Cz	BRNM_293995	DSC_0596	1	0	0	slope	E	natural	1	0	48.9449	16.9879	1983-06-28	expanded	yes
1325	diploid	0	Cz	BRNU_514475	P1630044	1	0	0	rocks	H	natural	1	0	49.3711	16.7228	1983-07-13	expanded	yes
1326	diploid	0	Cz	BRNM_293993	DSC_0595	1	0	0	forest_edge	G	natural	1	0	48.8218	16.0154	1983-08-10	expanded	yes
1327	diploid	0	Cz	BRNM_293992	DSC_0594	1	0	0	railway	JA	ruderal	0	1	50.0313	15.798	1983-08-10	expanded	yes
1328	diploid	0	Cz	BRNM_0535571	DSC_0622__DSC_0623	1	0	0	embankment_of_a_bunker_	JE	ruderal	0	1	49.2985	16.5314	1983-08-11	expanded	yes
1329	diploid	0	Cz	PR_699573	DSC_0963	1	0	0	nature_reserve__steppic_grassland	E	natural	1	0	50.1584	15.2772	1984	expanded	yes
1330	diploid	0	Cz	PR_750077	DSC_0959	1	0	0	nature_reserve__steppic_grassland	E	natural	1	0	50.176	15.2382	1984	expanded	yes
1331	diploid	0	Cz	BRNU_525280	P1630011	1	0	0	forest_margin_sandy	G	natural	1	0	49.3697	16.3008	1984-06-18	expanded	yes
1332	diploid	0	Cz	BRNU_513924	P1620990	1	0	0	nature_reserve__steppic_grassland	E	natural	1	0	49.1002	16.3965	1984-07-10	expanded	yes
1333	diploid	0	Cz	BRNM_0535573	DSC_0625	1	0	0	slope	E	natural	1	0	49.4176	16.6088	1984-07-16	expanded	yes
1334	diploid	0	Cz	BRNM_0535570	DSC_0621	1	0	0	forest_edge	G	natural	1	0	49.5235	17.8504	1984-07-20	expanded	yes
1335	diploid	0	Cz	BRNU_513002	P1630038	1	0	0	field	I	ruderal	0	1	49.1492	16.4739	1985-08-13	expanded	yes
1336	diploid	0	Cz	BRNU_525798	P1630019	1	0	0	dry_grassland	E	natural	1	0	49.1814	16.5819	1986-08-23	expanded	yes
1337	tetraploid	1	Cz	BRNU_532089	P1630048	1	0	0	roadside	JB	ruderal	0	1	49.9078	18.3706	1989-07-28	expanded	yes
1338	diploid	0	Cz	BRNM_0517322	DSC_0632	1	0	0	dry_meadow	E	natural	1	0	48.9574	16.5848	1989-08-11	expanded	yes
1339	diploid	0	Cz	BRNU_529738	P1630096	1	0	0	river_bank	C	natural	1	0	49.1278	16.4558	1990-07-08	expanded	yes
1340	diploid	0	Cz	BRNU_531448	P1630066	1	0	0	sunny_slope_near_marmor_quarry	E	natural	1	0	49.4572	16.35	1992-06-25	expanded	yes
1341	diploid	0	Cz	BRNU_529193	P1630056	1	0	0	meadow	E	natural	1	0	49.3422	15.9825	1992-07-07	expanded	yes
1342	tetraploid	1	Cz	BRNU_554826	P1630091	1	0	0	forest_margin_at_the_roadside	JB	ruderal	0	1	49.1969	16.5683	1992-07-12	expanded	yes
1343	diploid	0	Cz	BRNU_530197	P1630085	1	0	0	quarry	JD	ruderal	0	1	48.94	16.3147	1992-07-19	expanded	yes
1344	diploid	0	Cz	BRNU_547933	P1630101	1	0	0	roadside	JB	ruderal	0	1	49.2961	15.7531	1992-07-23	expanded	yes
1345	diploid	0	Cz	BRNM_0583618	DSC_0627__DSC_0628	1	0	0	roadside	JB	ruderal	0	1	48.8789	17.0944	1992-08-14	expanded	yes
1346	diploid	0	Cz	NA	DSC_0534	1	0	0	pine_forest_edge	G	natural	1	0	50.1809	14.7961	1992-09	expanded	yes
1347	diploid	0	Cz	PR_707541	DSC_0942	1	0	0	roadside	JB	ruderal	0	1	49.9401	14.0446	1993-05-08	expanded	yes
1348	diploid	0	Cz	PR_707542	DSC_0941	1	0	0	sand_pit	JD	ruderal	0	1	50.2742	14.2862	1993-07-08	expanded	yes
1349	diploid	0	Cz	BRNU_531281	P1630058	1	0	0	sunny_slope	E	natural	1	0	49.4556	16.3044	1993-07-19	expanded	yes
1350	tetraploid	1	Cz	PR_767549	DSC_0931	1	0	0	ruderal_area	JE	ruderal	0	1	50.101	14.4905	1993-10	expanded	yes
1351	diploid	0	Cz	BRNU_542806	P1630086	1	0	0	roadside	JB	ruderal	0	1	49.2733	16.5814	1994-07-21	expanded	yes
1352	diploid	0	Cz	BRNM_0618310	DSC_0626	1	0	0	dry_slope	E	natural	1	0	49.0907	16.8525	1994-07-21	expanded	yes
1353	diploid	0	Cz	BRNU_539729	P1630083	1	0	0	sunny_slope	E	natural	1	0	49.0069	17.0014	1994-08-07	expanded	yes
1354	diploid	0	Cz	BRNU_542140	P1630079	1	0	0	forest_margin_in_the_field	G	natural	1	0	49.3533	15.9653	1995-07-05	expanded	yes
1355	diploid	0	Cz	BRNU_542139	P1630090	1	0	0	slope	E	natural	1	0	49.36	15.98	1995-07-05	expanded	yes
1356	diploid	0	Cz	BRNU_542524	P1630105	1	0	0	rocks	H	natural	1	0	49.2328	16.5197	1995-07-18	expanded	yes
1357	diploid	0	Cz	BRNU_544607	P1630034	1	0	0	orchard	I	ruderal	0	1	49.4908	16.6319	1995-07-18	expanded	yes
1358	diploid	0	Cz	BRNM_0626394	DSC_0624	1	0	0	steppe_hill	E	natural	1	0	49.2342	16.5649	1995-07-26	expanded	yes
1359	diploid	0	Cz	BRNU_542985	P1630103	1	0	0	river_side	C	natural	1	0	49.2639	16.5825	1995-08-08	expanded	yes
1360	diploid	0	Cz	BRNU_548066	P1630051	1	0	0	slope	E	natural	1	0	49.29	16.2083	1996-07-11	expanded	yes
1361	diploid	0	Cz	BRNU_550904	P1630053	1	0	0	limestone_slopes_and_at_summit_of_hill	E	natural	1	0	49.3256	16.4961	1996-07-11	expanded	yes
1362	diploid	0	Cz	BRNU_547146	P1630064	1	0	0	sunny_slope	E	natural	1	0	48.9828	16.7575	1996-07-25	expanded	yes
1363	tetraploid	1	Cz	BRNU_555892	P1620838	1	0	0	meadow	E	natural	1	0	48.8804	17.1833	1998-07-01	expanded	yes
1364	diploid	0	Cz	BRNU_570069	P1620846	1	0	0	grassy_hillside	E	natural	1	0	49.3639	16.4489	1998-07-10	expanded	yes
1365	diploid	0	Cz	BRNU_604938	P1620758	1	0	0	roadside	JB	ruderal	0	1	49.1966	16.6152	1999-05-18	expanded	yes
1366	diploid	0	Cz	BRNU_559906	P1620850	1	0	0	slope_hill___rocks	H	natural	1	0	49.5006	16.3306	1999-07-02	expanded	yes
1367	diploid	0	Cz	BRNU_556990	P1620832	1	0	0	grassy_hillside	E	natural	1	0	49.4303	16.5967	1999-07-12	expanded	yes
1368	diploid	0	Cz	BRNU_560171	P1620844	1	0	0	grassy_hillside	E	natural	1	0	49.3258	16.4953	1999-07-18	expanded	yes
1369	diploid	0	Cz	BRNU_558007	P1620826	1	0	0	sunny_slope	E	natural	1	0	49.0444	16.4336	1999-07-28	expanded	yes
1370	diploid	0	Cz	BRNU_556610	P1620854	1	0	0	field_margin	I	ruderal	0	1	49.5128	16.5028	1999-09-03	expanded	yes
1371	tetraploid	1	Cz	BRNU_560624	P1620856	1	0	0	town_park	JE	ruderal	0	1	48.8242	17.0561	2000-08-26	expanded	yes
1372	tetraploid	1	Cz	BRNU_560625	P1620858	1	0	0	railway	JA	ruderal	0	1	48.8267	17.061	2000-08-26	expanded	yes
1373	diploid	0	Cz	BRNU_570723	P1620828	1	0	0	hill_side	E	natural	1	0	49.3108	16.1164	2001-07-16	expanded	yes
1374	tetraploid	1	Cz	PR_679195	DSC_0911	1	0	0	highway	JB	ruderal	0	1	49.1839	16.4778	2004-08-11	expanded	yes
1375	diploid	0	Cz	PR_679193	DSC_0918	1	0	0	highway	JB	ruderal	0	1	49.3094	16.1169	2005-08-11	expanded	yes
1376	tetraploid	1	Cz	PR_679197	DSC_0915	1	0	0	railway	JA	ruderal	0	1	50.0647	14.4811	2005-09-20	expanded	yes
1377	diploid	0	Cz	PR_679199	DSC_0913	1	0	0	railway	JA	ruderal	0	1	50.1075	14.455	2005-09-20	expanded	yes
1378	tetraploid	1	Cz	PR_719110	DSC_0926	1	0	0	railway_station	JA	ruderal	0	1	49.4367	12.9379	2007-09-04	expanded	yes
1379	tetraploid	1	Cz	PR_719112	DSC_0927	1	0	0	railway_station	JA	ruderal	0	1	49.4367	12.9379	2007-09-04	expanded	yes
1380	diploid	0	Cz	22	NA	0	1	0	edges_of_rocks	H	natural	1	0	49.7239	14.3692	2010	expanded	yes
1381	tetraploid	1	Cz	115	NA	0	1	0	railway_station	JA	ruderal	0	1	49.5231	17.8661	2010	expanded	yes
1382	diploid	0	Cz	PR_753284	DSC_0923	1	0	0	rocks	H	natural	1	0	49.9475	14.3387	2010-07-01	expanded	yes
1383	diploid	0	Cz	84	NA	0	1	0	steppic_grassland	E	natural	1	0	48.9392	16.6447	2011	expanded	yes
1384	diploid	0	Cz	70a	NA	0	1	0	dry_grassy_slope	E	natural	1	0	49.0494	16.3219	2011	expanded	yes
1385	diploid	0	Cz	57	NA	0	1	0	dry_grassy_slope	E	natural	1	0	49.0756	15.4194	2011	expanded	yes
1386	diploid	0	Cz	58	NA	0	1	0	dry_grassland_in_an_abandoned_limestone_quarry	JD	ruderal	0	1	49.1031	15.6319	2011	expanded	yes
1387	diploid	0	Cz	60	NA	0	1	0	railway_station	JA	ruderal	0	1	49.1222	15.8325	2011	expanded	yes
1388	diploid	0	Cz	68	NA	0	1	0	dry_grasslands_above_an_abandoned_quarry	E	natural	1	0	49.1478	16.2486	2011	expanded	yes
1389	diploid	0	Cz	67	NA	0	1	0	dry_grassy_slope	E	natural	1	0	49.1983	16.1556	2011	expanded	yes
1390	diploid	0	Cz	66	NA	0	1	0	grassy_strip_between_railway_line	JA	ruderal	0	1	49.2056	16.1508	2011	expanded	yes
1391	diploid	0	Cz	64	NA	0	1	0	rocks_above_river	H	natural	1	0	49.2092	15.9942	2011	expanded	yes
1392	diploid	0	Cz	65	NA	0	1	0	railway_station	JA	ruderal	0	1	49.2225	16.0672	2011	expanded	yes
1393	diploid	0	Cz	43	NA	0	1	0	rock_edge_	H	natural	1	0	49.2661	14.0003	2011	expanded	yes
1394	diploid	0	Cz	46	NA	0	1	0	dry_grassland	E	natural	1	0	49.2669	14.1147	2011	expanded	yes
1395	diploid	0	Cz	63	NA	0	1	0	dry_grassy_slope	E	natural	1	0	49.2714	15.9939	2011	expanded	yes
1396	diploid	0	Cz	33	NA	0	1	0	dry_grassy_on_the_slope_of_hill	E	natural	1	0	49.2772	13.8533	2011	expanded	yes
1397	diploid	0	Cz	44	NA	0	1	0	dry_meadow_	E	natural	1	0	49.2903	14.0219	2011	expanded	yes
1398	diploid	0	Cz	45	NA	0	1	0	dry_grassy_slope	E	natural	1	0	49.2914	14.0503	2011	expanded	yes
1399	diploid	0	Cz	62	NA	0	1	0	dry_grassy_slope	E	natural	1	0	49.2917	15.9503	2011	expanded	yes
1400	diploid	0	Cz	41	NA	0	1	0	abandoned_limestone_pit_	JD	ruderal	0	1	49.2925	13.9444	2011	expanded	yes
1401	diploid	0	Cz	39	NA	0	1	0	_grassy_forest_margin	G	natural	1	0	49.2964	13.9286	2011	expanded	yes
1402	diploid	0	Cz	38	NA	0	1	0	grassy_forest_margin	G	natural	1	0	49.3	13.9278	2011	expanded	yes
1403	diploid	0	Cz	75	NA	0	1	0	dry_grassland_on_a_limestone	E	natural	1	0	49.3236	16.4956	2011	expanded	yes
1404	diploid	0	Cz	61b	NA	0	1	0	roadside	JB	ruderal	0	1	49.3489	16.0403	2011	expanded	yes
1405	diploid	0	Cz	61a	NA	0	1	0	dry_grassy_slope	E	natural	1	0	49.3492	16.0397	2011	expanded	yes
1406	diploid	0	Cz	74	NA	0	1	0	steppic_grassland_on_slope_	E	natural	1	0	49.3528	16.4164	2011	expanded	yes
1407	diploid	0	Cz	78	NA	0	1	0	rocks	H	natural	1	0	49.3733	16.7244	2011	expanded	yes
1408	diploid	0	Cz	29	NA	0	1	0	dry_grassy_slope_in_the_village	E	natural	1	0	49.4825	14.0783	2011	expanded	yes
1409	diploid	0	Cz	28	NA	0	1	0	dry_grassland_in_an_abandoned_limestone_quarry	JD	ruderal	0	1	49.5078	14.0814	2011	expanded	yes
1410	diploid	0	Cz	25	NA	0	1	0	dry_grassland_on_a_limestone_hill_	E	natural	1	0	49.5831	14.3497	2011	expanded	yes
1411	diploid	0	Cz	24	NA	0	1	0	grassy_slope_above_a_road	E	natural	1	0	49.6153	14.3925	2011	expanded	yes
1412	diploid	0	Cz	23	NA	0	1	0	rocks_above__River	H	natural	1	0	49.6261	14.2053	2011	expanded	yes
1413	diploid	0	Cz	20	NA	0	1	0	a_dyke_by_the_confluence_of_rivers	JC	ruderal	0	1	49.9939	14.4003	2011	expanded	yes
1414	diploid	0	Cz	12	NA	0	1	0	steppic_grassland_on_the__slope_	E	natural	1	0	50.1469	14.3797	2011	expanded	yes
1415	tetraploid	1	Cz	119	NA	0	1	0	opened_vegetation_on_sand_(a_former_military_training_area)	JE	ruderal	0	1	48.8853	17.14	2011	expanded	yes
1416	tetraploid	1	Cz	109	NA	0	1	0	railway_station	JA	ruderal	0	1	48.995	14.4792	2011	expanded	yes
1417	tetraploid	1	Cz	105	NA	0	1	0	roadside	JB	ruderal	0	1	49.2325	13.9019	2011	expanded	yes
1418	tetraploid	1	Cz	107	NA	0	1	0	railway_station	JA	ruderal	0	1	49.2453	14.1053	2011	expanded	yes
1419	tetraploid	1	Cz	106	NA	0	1	0	railway_station	JA	ruderal	0	1	49.2494	14.0569	2011	expanded	yes
1420	tetraploid	1	Cz	111	NA	0	1	0	roadside	JB	ruderal	0	1	49.3331	16.0678	2011	expanded	yes
1421	tetraploid	1	Cz	101	NA	0	1	0	roadside	JB	ruderal	0	1	49.3578	13.8175	2011	expanded	yes
1422	tetraploid	1	Cz	100	NA	0	1	0	meadow	E	natural	1	0	49.6353	14.2258	2011	expanded	yes
1423	diploid	0	Cz	88	NA	0	1	0	railway_station	JA	ruderal	0	1	48.7381	16.8669	2012	expanded	yes
1424	diploid	0	Cz	52b	NA	0	1	0	rocks_on_river_bank	H	natural	1	0	48.8428	14.375	2012	expanded	yes
1425	diploid	0	Cz	52a	NA	0	1	0	rocks_on_river_bank	H	natural	1	0	48.8431	14.3719	2012	expanded	yes
1426	diploid	0	Cz	72	NA	0	1	0	railway_station	JA	ruderal	0	1	48.8508	16.0569	2012	expanded	yes
1427	diploid	0	Cz	71	NA	0	1	0	rocky_slope	H	natural	1	0	48.8547	16.0433	2012	expanded	yes
1428	diploid	0	Cz	86	NA	0	1	0	dry_grassy_slope	E	natural	1	0	48.8628	16.6339	2012	expanded	yes
1429	diploid	0	Cz	85	NA	0	1	0	dyke_of_water_reservoir	JC	ruderal	0	1	48.9083	16.6011	2012	expanded	yes
1430	diploid	0	Cz	94a	NA	0	1	0	dry_grassland_on_sand	E	natural	1	0	48.9319	17.2808	2012	expanded	yes
1431	diploid	0	Cz	94b	NA	0	1	0	along_a_railway_line	JA	ruderal	0	1	48.9331	17.2831	2012	expanded	yes
1432	diploid	0	Cz	93	NA	0	1	0	former_military_training_area	JE	ruderal	0	1	48.9564	17.2894	2012	expanded	yes
1433	diploid	0	Cz	70b	NA	0	1	0	rocks	H	natural	1	0	49.0478	16.3197	2012	expanded	yes
1434	diploid	0	Cz	69	NA	0	1	0	edge_of_steppic_grassland_on_serpentinite	E	natural	1	0	49.1092	16.1858	2012	expanded	yes
1435	diploid	0	Cz	83	NA	0	1	0	dry_grassy_slope_above_a_road_	E	natural	1	0	49.1456	16.9478	2012	expanded	yes
1436	diploid	0	Cz	51	NA	0	1	0	dry_grassland	E	natural	1	0	49.1553	14.7236	2012	expanded	yes
1437	diploid	0	Cz	80	NA	0	1	0	dry_grassland	E	natural	1	0	49.18	16.5553	2012	expanded	yes
1438	diploid	0	Cz	81	NA	0	1	0	dry_grassland_on_the_top_of_hill	E	natural	1	0	49.1806	16.7286	2012	expanded	yes
1439	diploid	0	Cz	79	NA	0	1	0	steppic_grassland	E	natural	1	0	49.2211	16.7125	2012	expanded	yes
1440	diploid	0	Cz	50	NA	0	1	0	dry_stony_slope_and_rock_edge	H	natural	1	0	49.2306	14.4094	2012	expanded	yes
1441	diploid	0	Cz	35	NA	0	1	0	edge_of_rock	H	natural	1	0	49.2592	13.8817	2012	expanded	yes
1442	diploid	0	Cz	40	NA	0	1	0	grassy_forest_margin_at_foothills	G	natural	1	0	49.2706	13.9433	2012	expanded	yes
1443	diploid	0	Cz	36	NA	0	1	0	dry_grassy_slope_on_foothills	E	natural	1	0	49.2731	13.9089	2012	expanded	yes
1444	diploid	0	Cz	42	NA	0	1	0	dry_meadow_on_a_limestone_slope	E	natural	1	0	49.2775	13.9536	2012	expanded	yes
1445	diploid	0	Cz	59	NA	0	1	0	dry_grassland	E	natural	1	0	49.2872	15.7664	2012	expanded	yes
1446	diploid	0	Cz	37	NA	0	1	0	an_abandoned_football_pitch_and_grassy_slope_above_it	JE	ruderal	0	1	49.2903	13.8939	2012	expanded	yes
1447	diploid	0	Cz	34	NA	0	1	0	an_active_limestone_quarry	JD	ruderal	0	1	49.2967	13.8617	2012	expanded	yes
1448	diploid	0	Cz	49	NA	0	1	0	grassy_slope_above_a_road	E	natural	1	0	49.3044	14.4542	2012	expanded	yes
1449	diploid	0	Cz	76	NA	0	1	0	roadside_next_to_a_limestone_quarry	JB	ruderal	0	1	49.3172	16.4908	2012	expanded	yes
1450	diploid	0	Cz	77	NA	0	1	0	dry_meadow	E	natural	1	0	49.32	16.5136	2012	expanded	yes
1451	diploid	0	Cz	73	NA	0	1	0	dry_meadow	E	natural	1	0	49.3706	16.2883	2012	expanded	yes
1452	diploid	0	Cz	31	NA	0	1	0	dry_grassy_slope	E	natural	1	0	49.3756	13.7417	2012	expanded	yes
1453	diploid	0	Cz	32	NA	0	1	0	dry_grassland_in_an_abandoned_sand-pit	JD	ruderal	0	1	49.3794	13.7514	2012	expanded	yes
1454	diploid	0	Cz	48	NA	0	1	0	dry_grassy_slope_	E	natural	1	0	49.3864	14.7019	2012	expanded	yes
1455	diploid	0	Cz	47	NA	0	1	0	rock_above__river	H	natural	1	0	49.4131	14.6469	2012	expanded	yes
1456	diploid	0	Cz	30	NA	0	1	0	rocks	H	natural	1	0	49.4372	14.1936	2012	expanded	yes
1457	diploid	0	Cz	91	NA	0	1	0	dry_grassland_in_an_abandoned_limestone_quarry	JD	ruderal	0	1	49.5236	17.3275	2012	expanded	yes
1458	diploid	0	Cz	27	NA	0	1	0	dry_grassy_slope_	E	natural	1	0	49.5303	14.1322	2012	expanded	yes
1459	diploid	0	Cz	26	NA	0	1	0	rock_edge_on_the_slope_of_hill	H	natural	1	0	49.5322	14.8147	2012	expanded	yes
1460	diploid	0	Cz	19	NA	0	1	0	steppic_grassland	E	natural	1	0	49.9339	14.12	2012	expanded	yes
1461	diploid	0	Cz	18	NA	0	1	0	steppic_grassland_on_the_slope_of_hill	E	natural	1	0	49.9442	13.9969	2012	expanded	yes
1462	diploid	0	Cz	17	NA	0	1	0	dry_grassy_slope__nature_reserve	E	natural	1	0	49.9628	13.9942	2012	expanded	yes
1463	diploid	0	Cz	16	NA	0	1	0	rock_edge_on_ridge	H	natural	1	0	50.0428	13.9233	2012	expanded	yes
1464	diploid	0	Cz	15	NA	0	1	0	dry_grassland_on_hill	E	natural	1	0	50.1231	14.4131	2012	expanded	yes
1465	diploid	0	Cz	14	NA	0	1	0	steppic_grassland_on_hill	E	natural	1	0	50.1247	14.4261	2012	expanded	yes
1466	diploid	0	Cz	89	NA	0	1	0	dry_grassy_slope_above_a_road_	E	natural	1	0	50.2211	17.5997	2012	expanded	yes
1467	diploid	0	Cz	11	NA	0	1	0	Former_military_airport_	JE	ruderal	0	1	50.2394	14.8994	2012	expanded	yes
1468	diploid	0	Cz	2	NA	0	1	0	steppic_grassland_on_the_slope_hill	E	natural	1	0	50.4056	13.7714	2012	expanded	yes
1469	diploid	0	Cz	1	NA	0	1	0	grassy_slope_	E	natural	1	0	50.4247	13.5142	2012	expanded	yes
1470	diploid	0	Cz	3	NA	0	1	0	steppic_grassland_nature_reserve	E	natural	1	0	50.4339	13.8856	2012	expanded	yes
1471	diploid	0	Cz	7	NA	0	1	0	steppic_grassland_by_the_summit_of_hill	E	natural	1	0	50.53	14.0936	2012	expanded	yes
1472	diploid	0	Cz	9	NA	0	1	0	steppic_grassland_at_the_foothills_	E	natural	1	0	50.5372	14.7172	2012	expanded	yes
1473	diploid	0	Cz	6	NA	0	1	0	rocks_	H	natural	1	0	50.5464	14.0542	2012	expanded	yes
1474	diploid	0	Cz	5	NA	0	1	0	rocks_	H	natural	1	0	50.5467	14.05	2012	expanded	yes
1475	diploid	0	Cz	4	NA	0	1	0	rock_edges_and_stony_slope	H	natural	1	0	50.635	14.0711	2012	expanded	yes
1476	tetraploid	1	Cz	112	NA	0	1	0	dry_grassland_and_heathland	E	natural	1	0	48.8481	16.0392	2012	expanded	yes
1477	tetraploid	1	Cz	117	NA	0	1	0	railway_station	JA	ruderal	0	1	49.0089	17.4358	2012	expanded	yes
1478	tetraploid	1	Cz	118	NA	0	1	0	railway_station	JA	ruderal	0	1	49.0217	17.6431	2012	expanded	yes
1479	tetraploid	1	Cz	108	NA	0	1	0	railway_station	JA	ruderal	0	1	49.0656	14.3614	2012	expanded	yes
1480	tetraploid	1	Cz	104	NA	0	1	0	railway_station	JA	ruderal	0	1	49.2556	13.9178	2012	expanded	yes
1481	tetraploid	1	Cz	102	NA	0	1	0	along_a_railway_line	JA	ruderal	0	1	49.2772	13.8075	2012	expanded	yes
1482	tetraploid	1	Cz	103	NA	0	1	0	grassy_forest_margin_at_foothills_	G	natural	1	0	49.2783	13.8136	2012	expanded	yes
1483	tetraploid	1	Cz	116	NA	0	1	0	railway_station	JA	ruderal	0	1	49.4172	17.9589	2012	expanded	yes
1484	tetraploid	1	Cz	114	NA	0	1	0	railway_station	JA	ruderal	0	1	49.7489	18.1514	2012	expanded	yes
1485	tetraploid	1	Cz	98	NA	0	1	0	railway_station	JA	ruderal	0	1	49.7494	13.4008	2012	expanded	yes
1486	tetraploid	1	Cz	99	NA	0	1	0	railway_station	JA	ruderal	0	1	49.7875	13.4956	2012	expanded	yes
1487	tetraploid	1	Cz	113	NA	0	1	0	railway_station	JA	ruderal	0	1	49.8544	18.2661	2012	expanded	yes
1488	tetraploid	1	Cz	97	NA	0	1	0	railway_station	JA	ruderal	0	1	50.1047	14.4389	2012	expanded	yes
1489	tetraploid	1	Cz	110	NA	0	1	0	railway_station	JA	ruderal	0	1	50.2217	15.8631	2012	expanded	yes
1490	tetraploid	1	Cz	96	NA	0	1	0	along_a_railway_line	JA	ruderal	0	1	50.3775	13.5078	2012	expanded	yes
1491	tetraploid	1	Cz	95	NA	0	1	0	railway_station	JA	ruderal	0	1	50.4553	13.3964	2012	expanded	yes
1492	diploid	0	Cz	13	NA	0	1	0	dry_slope	E	natural	1	0	48.84	14.37	2012	expanded	yes
1493	diploid	0	Cz	87	NA	0	1	0	dry_grassy_slope__nature_reserve	E	natural	1	0	48.9358	16.855	2013	expanded	yes
1494	diploid	0	Cz	82	NA	0	1	0	dry_grassland_(probably_an_abandoned_vineyard)	E	natural	1	0	49.1133	16.7678	2013	expanded	yes
1495	diploid	0	Cz	92	NA	0	1	0	dry_grassland_in_an_abanodoned_quarry	JD	ruderal	0	1	49.3411	17.0742	2013	expanded	yes
1496	diploid	0	Cz	90	NA	0	1	0	dry_grasslands_om_a_limestone	E	natural	1	0	49.5392	17.0914	2013	expanded	yes
1497	diploid	0	Cz	10	NA	0	1	0	dry_grassland_on_steep_slope_on_River_bank__	E	natural	1	0	49.75	12.94	2013	expanded	yes
1498	diploid	0	Cz	55	NA	0	1	0	dry_grassy_slope	E	natural	1	0	49.8558	16.0114	2013	expanded	yes
1499	diploid	0	Cz	56	NA	0	1	0	dry_grassy_slope	E	natural	1	0	49.885	15.5533	2013	expanded	yes
1500	diploid	0	Cz	54	NA	0	1	0	dry_steep_grassy_slope	E	natural	1	0	49.9428	16.0539	2013	expanded	yes
1501	diploid	0	Cz	21	NA	0	1	0	grassy_slope_NW_of_the_village	E	natural	1	0	50.0247	14.5731	2013	expanded	yes
1502	diploid	0	Cz	53	NA	0	1	0	NA	NA	NA	NA	NA	50.1003	16.1456	2013	expanded	yes
1503	diploid	0	Cz	13	NA	0	1	0	ground_of_the_former_soil-pit	JD	ruderal	0	1	50.1233	14.3697	2013	expanded	yes
1504	diploid	0	Cz	8	NA	0	1	0	rocks_on_the_slope_of_hill	H	natural	1	0	50.3847	14.2881	2013	expanded	yes
1505	diploid	0	Cz	Decin	NA	0	1	0	winter_harbor	JC	ruderal	0	1	50.7648	14.2063	2013-10	expanded	yes
1506	diploid	0	Cz	PR_839827	DSC_0922	1	0	0	railway_station	JA	ruderal	0	1	49.0323	14.4204	2014-07-11	expanded	yes
1507	diploid	0	Cz	NA	NA	0	1	0	sandy_hill	E	natural	1	0	50.3899	14.2566	2014-05	expanded	yes
1508	diploid	0	Cz	Bezdez	NA	0	1	0	quarry	JD	ruderal	0	1	50.5384	14.7141	2014-07	expanded	yes
1509	diploid	0	Cz	NA	NA	0	1	0	roadbed	JB	ruderal	0	1	49.9993	14.4063	2014-10	expanded	yes
1510	diploid	0	Cz	NA	NA	0	1	0	railway_station	JA	ruderal	0	1	50.0043	14.4033	2014-10	expanded	yes
1511	tetraploid	1	Cz	PRC	Zdvořák_4530	1	1	0	railway_station_between_rails	JA	ruderal	0	1	50.5412	14.1298	2015-08-11	expanded	yes
1512	tetraploid	1	Cz	PRC	Zdvořák_4545_4546	1	1	0	railway_station_between_rails	JA	ruderal	0	1	50.5103	14.0577	2015-09-02	expanded	yes
1513	diploid	0	Cz	PRC_424697	NA	1	1	0	railway	JA	ruderal	0	1	50.5336	14.722	2015-07	expanded	yes
1514	diploid	0	Cz	NA	NA	0	1	0	railway	JA	ruderal	0	1	50.026	15.2121	2016	expanded	yes
1515	tetraploid	1	Cz	PRC_424223	NA	1	1	0	railway	JA	ruderal	0	1	50.2	14.801	2016-05-26	expanded	yes
1516	diploid	0	Cz	PRC_424222	NA	1	1	0	dry_meadow	E	natural	1	0	50.21	14.806	2016-05-26	expanded	yes
1517	diploid	0	Cz	PRC	Mnichovice	1	1	0	forest_margin	G	natural	1	0	49.939	14.699	2017-08-11	expanded	yes
1518	tetraploid	1	Cz	NA	NA	0	1	0	railway	JA	ruderal	0	1	50.086	14.4779	2018-11	expanded	yes
1519	diploid	0	Cz	NCZ-DC	NA	0	1	0	harbor area	JC	ruderal	0	1	50.7648	14.2063	2021-07-15	expanded	yes
1520	tetraploid	1	Cz	NZC-LM	NA	0	1	0	railway station	JA	ruderal	0	1	50.5417	14.1277	2021-07-15	expanded	yes
1521	tetraploid	1	Cz	MCZ-ZV	NA	0	1	0	grassy pasture near forest	E	natural	1	0	49.6353	14.2259	2021-07-16	expanded	yes
1522	diploid	0	Cz	MZC-DM	NA	0	1	0	forest margin	G	natural	1	0	49.3003	13.9293	2021-07-16	expanded	yes
1523	diploid	0	Cz	NCZ-JN	NA	0	1	0	rocks	H	natural	1	0	49.9474	14.3387	2021-07-16	expanded	yes
1524	tetraploid	1	Cz	OCZ-HD I	NA	1	1	0	sandy grassland	E	natural	1	0	48.885	17.14	2021-07-17	expanded	yes
1525	diploid	0	Cz	OCZ-TB I	NA	0	1	0	roadside near motorway	JB	ruderal	0	1	49.3489	16.04	2021-07-17	expanded	yes
1526	diploid	0	Cz	NA	Stvanice	0	1	0	river gravel sediments	C	natural	1	0	50.097	14.4487	2021-10-18	expanded	yes
1527	diploid	0	De	UPS_V-707778	UPS-78	1	0	0	NA	NA	NA	NA	NA	52.7829	14.0386	1811-06	expanded	yes
1528	diploid	0	De	HBG-528783	HBG-528783	1	0	0	NA	NA	NA	NA	NA	50.0192	8.44123	1813-06-28	expanded	yes
1529	diploid	0	De	Kiel_2	Kiel_2	1	0	0	stone quarry	JD	ruderal	0	1	52.2476	11.3876	1820-07	expanded	yes
1530	diploid	0	De	HAL_xxxxx	NA	1	0	0	NA	NA	NA	NA	NA	52.545	13.332	1821	expanded	yes
1531	diploid	0	De	STU-19	NA	1	0	0	gravel_pit	JD	ruderal	0	1	48.4081	10.0482	1821-08-22	expanded	yes
1532	diploid	0	De	Kiel_13	Kiel_13	1	0	0	sandy hills	E	natural	1	0	50.0854	8.66302	1823	expanded	yes
1533	diploid	0	De	BRE_0000035	NA	1	0	0	rock	H	natural	1	0	51.0504	13.7373	1827	expanded	yes
1534	diploid	0	De	Ochsmann_2000_278	NA	1	0	0	dry_slope	E	natural	1	0	53.796	12.173	1831	expanded	yes
1535	diploid	0	De	P02815749	MNHN-P-P02815749	1	0	0	NA	NA	NA	NA	NA	48.1328	11.5911	1832-07-11	expanded	yes
1536	diploid	0	De	UPS_V-707782	UPS-75	1	0	0	NA	NA	NA	NA	NA	52.4816	13.8374	1832-08	expanded	yes
1537	diploid	0	De	24	24	1	0	0	cemetry	JE	ruderal	0	1	48.2331	11.5746	1833-08	expanded	yes
1538	diploid	0	De	BRE_0000027	NA	1	0	0	NA	NA	NA	NA	NA	51.0504	13.7373	1834-07	expanded	yes
1539	diploid	0	De	NA	NA	1	0	0	NA	NA	NA	NA	NA	52.5773	13.466	1840	expanded	yes
1540	diploid	0	De	Ochsmann_2000_270	NA	1	0	0	NA	NA	NA	NA	NA	52.18	13.958	1840	expanded	yes
1541	diploid	0	De	B 10 1068352	SAM_3318	1	0	0	rocky outcrops	H	natural	1	0	51.5025	11.9539	1841	expanded	yes
1542	diploid	0	De	P02815707	MNHN-P-P02815707	1	0	0	NA	NA	NA	NA	NA	49.4295	8.25525	1841-08-12	expanded	yes
1543	diploid	0	De	P02815662	MNHN-P-P02815662	1	0	0	NA	NA	NA	NA	NA	49.5351	8.35355	1843-08-04	expanded	yes
1544	diploid	0	De	30	30	1	0	0	dry slope	E	natural	1	0	52.3376	14.5037	1844-07-14	expanded	yes
1545	diploid	0	De	DSC05779	NA	1	0	0	NA	NA	NA	NA	NA	49.4652	8.26009	1844-08-01	expanded	yes
1546	diploid	0	De	HBG-528758	HBG-528758	1	0	0	NA	NA	NA	NA	NA	52.4748	13.2897	1844-08-07	expanded	yes
1547	diploid	0	De	P02835042	MNHN-P-P02835042	1	0	0	NA	NA	NA	NA	NA	52.3978	13.0527	1845-07-17	expanded	yes
1548	diploid	0	De	B101068362	NA	1	0	0	hills	E	natural	1	0	51.7917	12.9558	1846	expanded	yes
1549	diploid	0	De	DR	1MG_7570	1	0	0	NA	NA	NA	NA	NA	50.619	12.729	1846-07	expanded	yes
1550	diploid	0	De	HERB. OCHSM. Nr. 395	NA	1	0	0	NA	NA	NA	NA	NA	49.5304	8.34933	1846-08	expanded	yes
1551	diploid	0	De	Kiel_10	Kiel_10	1	0	0	NA	NA	NA	NA	NA	51.1432	13.5122	1847	expanded	yes
1552	diploid	0	De	DR	1MG_7563	1	0	0	NA	NA	NA	NA	NA	51.4647	13.5215	1847-07-11	expanded	yes
1553	diploid	0	De	WAG_1214266	NA	1	0	0	NA	NA	NA	NA	NA	49.5432	8.35123	1847-08	expanded	yes
1554	diploid	0	De	FR_0119024	45796	1	0	0	gravel_pit	JD	ruderal	0	1	50.0102	8.40079	1849-08-01	expanded	yes
1555	diploid	0	De	PR53738	DSC_0409	1	0	0	NA	NA	NA	NA	NA	49.4532	10.9658	1849-08-15	expanded	yes
1556	diploid	0	De	STU-112	NA	1	0	0	hill	E	natural	1	0	48.4106	10.0038	1850	expanded	yes
1557	diploid	0	De	CL_19238	DSCN7452	1	0	0	NA	NA	NA	NA	NA	52.39	13.054	1850	expanded	yes
1558	diploid	0	De	UPS_V-711332	UPS-16	1	0	0	NA	NA	NA	NA	NA	49.4632	8.26055	1850-07	expanded	yes
1559	diploid	0	De	HBG-528755	HBG-528755	1	0	0	NA	NA	NA	NA	NA	51.4067	10.9748	1850-08-24	expanded	yes
1560	diploid	0	De	FR_0118151	45723	1	0	0	field_margin	I	ruderal	0	1	50.0394	8.24092	1850-09	expanded	yes
1561	diploid	0	De	HAL_xxxxx	NA	1	1	1	rocks	H	natural	1	0	51.025	13.702	1852	expanded	yes
1562	diploid	0	De	P02815657	MNHN-P-P02815657	1	0	0	pathside	JB	ruderal	0	1	49.3209	8.43392	1852-07-18	expanded	yes
1563	diploid	0	De	Ochsmann_2000_234	NA	1	0	0	NA	NA	NA	NA	NA	48.249	11.6516	1854	expanded	yes
1564	diploid	0	De	STU-27	NA	1	0	0	NA	NA	NA	NA	NA	48.0851	11.5586	1854-08	expanded	yes
1565	diploid	0	De	BRE_0000060	NA	1	0	0	NA	NA	NA	NA	NA	51.7953	10.9622	1854-09-18	expanded	yes
1566	diploid	0	De	P02815750_links	MNHN-P-P02815750_links	1	0	0	NA	NA	NA	NA	NA	49.8482	8.36071	1855-06-10	expanded	yes
1567	diploid	0	De	GFW_14304	14304	1	0	0	NA	NA	NA	NA	NA	52.5773	13.466	1855-07	expanded	yes
1568	diploid	0	De	DR_016834	1MG_7807_-_1MG_7817_(Pflanze_48)	1	0	0	military_parade_ground___drill_ground	JE	ruderal	0	1	51.0713	13.7587	1855-07	expanded	yes
1569	diploid	0	De	Ochsmann_2000_225	NA	1	0	0	NA	NA	NA	NA	NA	48.4208	10.0193	1856	expanded	yes
1570	diploid	0	De	HBG-528781	HBG-528781	1	0	0	roadside	JB	ruderal	0	1	49.8486	8.35839	1856-08	expanded	yes
1571	diploid	0	De	AMD_34840	NA	1	0	0	NA	NA	NA	NA	NA	52.5166	13.3041	1856-08-24	expanded	yes
1572	diploid	0	De	HBG-528779	HBG-528779	1	0	0	agriculture	I	ruderal	0	1	49.5674	8.35348	1857-07	expanded	yes
1573	diploid	0	De	MSTR_322562	322562	1	0	0	slope	E	natural	1	0	50.0029	8.36207	1857-08-10	expanded	yes
1574	diploid	0	De	B 10 1068232	SAM_3507	1	0	0	NA	NA	NA	NA	NA	52.4119	13.0336	1857-08-19	expanded	yes
1575	diploid	0	De	GLM_55	1MG_7325_-_1MG_7334	1	0	0	hill	E	natural	1	0	47.9942	7.85944	1857-08-19	expanded	yes
1576	diploid	0	De	HBG-528780	HBG-528780	1	0	0	pathside	JB	ruderal	0	1	49.5358	8.35302	1858	expanded	yes
1577	diploid	0	De	NA	DSC_0659	1	0	0	hill	E	natural	1	0	51.149	13.532	1858-07-05	expanded	yes
1578	diploid	0	De	https___archimg.mnhn.lu_Collections_Herbarium_jpg_LUX002533	https___archimg.mnhn.lu_Collections_Herbarium_jpg_LUX002533	1	0	0	NA	NA	NA	NA	NA	49.3495	8.14886	1858-07-17	expanded	yes
1579	diploid	0	De	BRNU_376913	P1630355	1	0	0	NA	NA	NA	NA	NA	52.7211	12.7114	1858-08	expanded	yes
1580	diploid	0	De	STU-67	NA	1	0	0	NA	NA	NA	NA	NA	48.3947	9.98956	1858-09	expanded	yes
1581	diploid	0	De	HBG-528782	HBG-528782	1	0	0	sand	E	natural	1	0	49.7831	8.62754	1859-07	expanded	yes
1582	diploid	0	De	http://n2t.net/ar...b554-c1e42b9cef78	NMNH2508153	1	0	0	NA	NA	NA	NA	NA	51.394	12.224	1859-07	expanded	yes
1583	diploid	0	De	B 10 1034087	IMG_20191219_145006	1	0	0	calcerous_hill	E	natural	1	0	52.4762	13.8048	1859-07	expanded	yes
1584	diploid	0	De	28	28	1	0	0	NA	NA	NA	NA	NA	52.7327	12.2801	1859-07-16	expanded	yes
1585	diploid	0	De	B100472467	NA	1	0	0	NA	NA	NA	NA	NA	52.3566	12.9693	1859-07-17	expanded	yes
1586	diploid	0	De	STU-115	NA	1	0	0	mountain	E	natural	1	0	48.4171	9.9562	1859-08	expanded	yes
1587	diploid	0	De	HAL_7321	NA	1	0	0	NA	NA	NA	NA	NA	51.509	11.951	1860	expanded	yes
1588	diploid	0	De	B 10 0775926	IMG_20191219_144356	1	0	0	NA	NA	NA	NA	NA	52.1428	12.5952	1860-07	expanded	yes
1589	diploid	0	De	GFW_14309	14309	1	0	0	NA	NA	NA	NA	NA	52.5167	13.3	1860-08	expanded	yes
1590	diploid	0	De	STU-68	NA	1	0	0	NA	NA	NA	NA	NA	48.4358	9.63401	1860-08	expanded	yes
1591	diploid	0	De	WAG_1214263	NA	1	0	0	NA	NA	NA	NA	NA	47.807	7.61704	1860-08-26	expanded	yes
1592	diploid	0	De	B 10 1068382	SAM_3248	1	0	0	NA	NA	NA	NA	NA	51.3675	10.8731	1861	expanded	yes
1593	diploid	0	De	Ochsmann_2000_236	NA	1	0	0	gravel_pit	JD	ruderal	0	1	48.182	11.519	1861	expanded	yes
1594	diploid	0	De	GZU_074462	714462	1	0	0	NA	NA	NA	NA	NA	52.3895	13.0684	1861	expanded	yes
1595	diploid	0	De	STU-61	NA	1	0	0	limestone_rock	H	natural	1	0	48.9377	8.91602	1861-07	expanded	yes
1596	diploid	0	De	BRE_0000058	NA	1	0	0	NA	NA	NA	NA	NA	51.3118	13.2677	1861-07-20	expanded	yes
1597	diploid	0	De	DR_016841	1MG_7753_-_1MG_7763_(Pflanze_42)	1	0	0	NA	NA	NA	NA	NA	51.149	13.532	1862	expanded	yes
1598	diploid	0	De	NA	NA	1	0	0	rocks	H	natural	1	0	51.2975	11.3142	1862	expanded	yes
1599	diploid	0	De	Ochsmann_2000_265	NA	1	0	0	NA	NA	NA	NA	NA	52.614	13.244	1862	expanded	yes
1600	diploid	0	De	STU-119	NA	1	0	0	river_gravel__natural_river_wash	C	natural	1	0	48.4334	10.0543	1862-07	expanded	yes
1601	diploid	0	De	STU-28	NA	1	0	0	NA	NA	NA	NA	NA	52.7829	14.0386	1863-07-14	expanded	yes
1602	diploid	0	De	B 10 0611915	SAM_3296	1	0	0	NA	NA	NA	NA	NA	47.7089	7.53028	1864-07	expanded	yes
1603	diploid	0	De	HBG-528753	HBG-528753	1	0	0	slopes	E	natural	1	0	51.5024	11.9533	1864-07	expanded	yes
1604	diploid	0	De	29	29	1	0	0	rocky slopes	E	natural	1	0	51.1517	11.7211	1864-07-30	expanded	yes
1605	diploid	0	De	GLM_43	1MG_7246_-_1MG_7257	1	0	0	river_side	C	natural	1	0	51.1428	14.9906	1865	expanded	yes
1606	diploid	0	De	Ochsmann_2000_261	NA	1	0	0	limestone hills	E	natural	1	0	52.475	11.2411	1865	expanded	yes
1607	diploid	0	De	GFW_14295	14295	1	0	0	NA	NA	NA	NA	NA	49.452	11.0768	1866	expanded	yes
1608	diploid	0	De	GLM_9	1MG_7030_-_1MG_7035	1	0	0	rock	H	natural	1	0	51.1443	14.9897	1866-07	expanded	yes
1609	diploid	0	De	B 10 0559514	SAM_3193	1	0	0	NA	NA	NA	NA	NA	51.0982	14.9465	1866-07	expanded	yes
1610	diploid	0	De	HBG-528777	HBG-528777	1	0	0	NA	NA	NA	NA	NA	47.8191	7.5578	1866-07-17	expanded	yes
1611	diploid	0	De	https___archimg.mnhn.lu_Collections_Herbarium_jpg_LUX002535	https___archimg.mnhn.lu_Collections_Herbarium_jpg_LUX002535	1	0	0	pathside	JB	ruderal	0	1	54.3081	13.0762	1866-08-18	expanded	yes
1612	diploid	0	De	P02815744	MNHN-P-P02815744	1	0	0	NA	NA	NA	NA	NA	48.3981	9.95745	1867	expanded	yes
1613	diploid	0	De	HAL_xxxxx	NA	1	0	0	remparts_roadside	JB	ruderal	0	1	49.852	8.356	1867	expanded	yes
1614	diploid	0	De	BRNU_152286	P1630331	1	0	0	NA	NA	NA	NA	NA	52.52	13.4049	1867	expanded	yes
1615	diploid	0	De	GB_50	NA	1	0	0	NA	NA	NA	NA	NA	52.41	12.54	1867-07	expanded	yes
1616	diploid	0	De	L_3035908	NA	1	0	0	on_walls_and_along_paths	JE	ruderal	0	1	49.8519	8.36027	1867-07	expanded	yes
1617	diploid	0	De	DR_016835	1MG_7799_-_1MG_7806_(Pflanze_47)	1	0	0	NA	NA	NA	NA	NA	51.104	13.628	1867-08-08	expanded	yes
1618	diploid	0	De	BRE_0000055	NA	1	0	0	NA	NA	NA	NA	NA	50.044	10.22	1868	expanded	yes
1619	diploid	0	De	GFW_14302	14302	1	0	0	NA	NA	NA	NA	NA	49.886	8.66607	1868	expanded	yes
1620	diploid	0	De	https___archimg.mnhn.lu_Collections_Herbarium_jpg_LUX002536	NA	1	0	0	rocks	H	natural	1	0	51.4095	11.1044	1868-07	expanded	yes
1621	diploid	0	De	HBG-528748	HBG-528748	1	0	0	vineyards	I	ruderal	0	1	50.9736	11.0253	1869-07-11	expanded	yes
1622	diploid	0	De	GLM_44	1MG_7258_-_1MG_7264	1	0	0	NA	NA	NA	NA	NA	51.1373	14.9905	1869-08	expanded	yes
1623	diploid	0	De	STU-100	NA	1	0	0	NA	NA	NA	NA	NA	48.0348	7.58361	1870	expanded	yes
1624	diploid	0	De	HBG-528770	HBG-528770	1	0	0	agriculture	I	ruderal	0	1	53.698	12.7514	1870-07-20	expanded	yes
1625	diploid	0	De	AMD_34841	NA	1	0	0	NA	NA	NA	NA	NA	52.536	13.1968	1870-08-14	expanded	yes
1626	diploid	0	De	AMD_34844	NA	1	0	0	Porphyrous_rocks	H	natural	1	0	51.5294	11.9125	1872	expanded	yes
1627	diploid	0	De	STU-120	NA	1	0	0	sandy_fields_	E	natural	1	0	49.2495	8.51544	1873	expanded	yes
1628	diploid	0	De	HAL_xxxxx	NA	1	0	0	railway	JA	ruderal	0	1	51.792	10.949	1873	expanded	yes
1629	diploid	0	De	GZU_000322037	605234	1	0	0	hill	E	natural	1	0	51.4222	10.9776	1874-08	expanded	yes
1630	diploid	0	De	FR_0119017	45789	1	0	0	sunny_slopes	E	natural	1	0	51.5195	11.5577	1874-08	expanded	yes
1631	diploid	0	De	AMD_34845	NA	1	0	0	NA	NA	NA	NA	NA	51.5294	11.9125	1874-09	expanded	yes
1632	diploid	0	De	Ochsmann_2000_239	NA	1	0	0	sandy_hill	E	natural	1	0	48.304	10.998	1875	expanded	yes
1633	diploid	0	De	MSTR_322561	322561	1	0	0	dry hills	E	natural	1	0	53.0754	11.553	1875-07	expanded	yes
1634	diploid	0	De	HBG-528761	HBG-528761	1	0	0	NA	NA	NA	NA	NA	52.3588	12.9643	1875-07-19	expanded	yes
1635	diploid	0	De	MSTR_322565	322565	1	0	0	NA	NA	NA	NA	NA	50.0508	8.23941	1876	expanded	yes
1636	diploid	0	De	Ochsmann_2000_304	NA	1	0	0	NA	NA	NA	NA	NA	51.199	11.067	1876	expanded	yes
1637	diploid	0	De	Ochsmann_2000_303	NA	1	0	0	sunny_slope	E	natural	1	0	51.529	11.544	1876	expanded	yes
1638	diploid	0	De	Ochsmann_2000_238	NA	1	0	0	railway_station	JA	ruderal	0	1	48.101	11.546	1876	expanded	yes
1639	tetraploid	1	De	Ochsmann_2000_9	NA	1	0	0	railway_station	JA	ruderal	0	1	48.1218	11.5535	1876	expanded	yes
1640	diploid	0	De	B 10 1068353	SAM_3315	1	0	0	gravel_pit	JD	ruderal	0	1	50.0086	8.36095	1876-07-18	expanded	yes
1641	diploid	0	De	B 10 1068212	IMG_20191219_120119	1	0	0	sandy_slope	E	natural	1	0	53.0727	11.5448	1876-08	expanded	yes
1642	diploid	0	De	GZU_51682	51682	1	0	0	NA	NA	NA	NA	NA	52.434	13.2589	1876-08-06	expanded	yes
1643	diploid	0	De	GFW_14305	14305	1	0	0	NA	NA	NA	NA	NA	49.452	11.0768	1878	expanded	yes
1644	diploid	0	De	NA	NA	1	0	0	NA	NA	NA	NA	NA	49.2497	8.51389	1878-08	expanded	yes
1645	diploid	0	De	MSTR_322552	322552	1	0	0	NA	NA	NA	NA	NA	51.406	10.9744	1878-08-25	expanded	yes
1646	diploid	0	De	586	NA	0	0	0	dry_meadow	E	natural	1	0	49.292	11.491	1879	expanded	yes
1647	diploid	0	De	BRE_0000059	NA	1	0	0	NA	NA	NA	NA	NA	49.0134	12.1016	1879-08-04	expanded	yes
1648	diploid	0	De	B101068214	NA	1	0	0	NA	NA	NA	NA	NA	51.509	11.951	1879-09-15	expanded	yes
1649	diploid	0	De	GZU_000051681	605206	1	0	0	hill	E	natural	1	0	53.2109	13.3154	1880	expanded	yes
1650	diploid	0	De	Ochsmann_2000_255	NA	1	0	0	NA	NA	NA	NA	NA	49.283	11.46	1880	expanded	yes
1651	diploid	0	De	AMD_34843	NA	1	0	0	roadside	JB	ruderal	0	1	52.4701	12.9534	1880-07-11	expanded	yes
1652	diploid	0	De	HBG-528750	HBG-528750	1	0	0	NA	NA	NA	NA	NA	51.3189	11.0262	1880-07-21	expanded	yes
1653	diploid	0	De	Ochsmann_2000_260	NA	1	0	0	sand_pit	JD	ruderal	0	1	48.182	11.519	1881	expanded	yes
1654	diploid	0	De	Ochsmann_2000_227	NA	1	0	0	gravel_pit	JD	ruderal	0	1	48.182	11.519	1881	expanded	yes
1655	diploid	0	De	AMD_34830	NA	1	0	0	NA	NA	NA	NA	NA	52.8386	13.9339	1881-07-17	expanded	yes
1656	diploid	0	De	MSTR_322558	322558	1	0	0	NA	NA	NA	NA	NA	51.0925	10.7274	1881-07-21	expanded	yes
1657	diploid	0	De	AMD_34831	NA	1	0	0	vineyards	I	ruderal	0	1	52.2717	13.4683	1881-07-28	expanded	yes
1658	diploid	0	De	MSTR_322548	322548	1	0	0	ruderal_area	JE	ruderal	0	1	48.2242	11.4974	1881-08	expanded	yes
1659	tetraploid	1	De	Ochsmann_2000_16	NA	1	0	0	railway_station	JA	ruderal	0	1	48.1218	11.5535	1882	expanded	yes
1660	diploid	0	De	Ochsmann_2000_272	NA	1	0	0	NA	NA	NA	NA	NA	52.833	13.928	1882	expanded	yes
1661	diploid	0	De	GFW_14300	14300	1	0	0	NA	NA	NA	NA	NA	49.4252	11.0539	1882	expanded	yes
1662	diploid	0	De	STU-113	NA	1	0	0	rock	H	natural	1	0	48.406	9.80171	1882-07-26	expanded	yes
1663	diploid	0	De	B 10 1051893	IMG_20191219_145230	1	0	0	rocks	H	natural	1	0	51.807	10.9633	1882-07-28	expanded	yes
1664	diploid	0	De	Ochsmann_2000_274	NA	1	0	0	NA	NA	NA	NA	NA	49.994	8.41	1883	expanded	yes
1665	diploid	0	De	Ochsmann_2000_266	NA	1	0	0	NA	NA	NA	NA	NA	52.475	11.2411	1883	expanded	yes
1666	diploid	0	De	B 10 1068227	SAM_3516	1	0	0	NA	NA	NA	NA	NA	52.3911	13.0614	1883-06-03	expanded	yes
1667	diploid	0	De	1773	DSC_0401	1	1	1	NA	NA	NA	NA	NA	51.8468	10.9102	1883-07	expanded	yes
1668	diploid	0	De	NA	DSC_0652	1	0	0	rocks	H	natural	1	0	51.807	10.963	1883-07	expanded	yes
1669	diploid	0	De	B 10 1068247	SAM_3479	1	0	0	NA	NA	NA	NA	NA	52.4581	13.5692	1883-07-08	expanded	yes
1670	diploid	0	De	AMD_34834	NA	1	0	0	NA	NA	NA	NA	NA	51.5658	12.9524	1883-07-15	expanded	yes
1671	diploid	0	De	AMD_34835	NA	1	0	0	NA	NA	NA	NA	NA	51.761	13.7882	1883-07-20	expanded	yes
1672	diploid	0	De	AMD_34836	NA	1	0	0	NA	NA	NA	NA	NA	51.874	12.6282	1883-07-22	expanded	yes
1673	diploid	0	De	WA0000051233	NA	1	0	0	on_sands_(Keuper)	E	natural	1	0	49.4413	11.0171	1883-08-10	expanded	yes
1674	diploid	0	De	2531	NA	1	0	0	vineyard	I	ruderal	0	1	51.3436	10.9667	1884-07-30	expanded	yes
1675	diploid	0	De	B 10 1068228	SAM_3513	1	0	0	NA	NA	NA	NA	NA	53.2189	13.2953	1884-08-10	expanded	yes
1676	diploid	0	De	B 10 1068230	SAM_3510	1	0	0	roadside	JB	ruderal	0	1	52.5776	13.887	1884-08-10	expanded	yes
1677	diploid	0	De	HAL_7322	NA	1	0	0	hill	E	natural	1	0	51.792	10.949	1886	expanded	yes
1678	diploid	0	De	B 10 1068204	SAM_3551	1	0	0	path side	JB	ruderal	0	1	51.0511	13.7431	1886	expanded	yes
1679	diploid	0	De	Ochsmann_2000_256	NA	1	0	0	diluvium	C	natural	1	0	49.497	11.979	1886	expanded	yes
1680	diploid	0	De	MSTR_322560_B	MSTR_322560_B	1	0	0	NA	NA	NA	NA	NA	54.3072	13.0774	1886-08	expanded	yes
1681	diploid	0	De	BRNU_634345	P1630334	1	0	0	NA	NA	NA	NA	NA	48.0348	7.58361	1886-08	expanded	yes
1682	diploid	0	De	Bot-ZfB-BNL–001660	NA	1	0	0	slopes	E	natural	1	0	51.8123	10.9625	1887-08-02	expanded	yes
1683	diploid	0	De	HBG-528723	NA	1	0	0	slope	E	natural	1	0	54.3215	10.2062	1887-08-12	expanded	yes
1684	diploid	0	De	HBG-528721	NA	1	0	0	NA	NA	NA	NA	NA	54.3215	10.2062	1887-08-13	expanded	yes
1685	diploid	0	De	AMD_34837	NA	1	0	0	hill	E	natural	1	0	52.7859	14.0434	1888-07-22	expanded	yes
1686	diploid	0	De	HBG-528754	HBG-528754	1	0	0	NA	NA	NA	NA	NA	51.7466	11.0413	1888-07-24	expanded	yes
1687	diploid	0	De	NA	DSC_0453	1	0	0	baulk	I	ruderal	0	1	51.2124	11.77	1888-07-26	expanded	yes
1688	diploid	0	De	FR_0119022	45794	1	0	0	gravel_pit	JD	ruderal	0	1	50.0118	8.378	1888-08-08	expanded	yes
1689	diploid	0	De	C-42_2014_24	NA	1	0	0	hill	E	natural	1	0	52.5715	13.245	1888-08-10	expanded	yes
1690	diploid	0	De	DR_016830	1MG_7721_-_1MG_7725_(Pflanze_38)	1	0	0	sandy_soil	E	natural	1	0	51.0528	13.7958	1889-05-04	expanded	yes
1691	diploid	0	De	Cen_stoebe_LZ_7613_Halle_Salzsee	NA	1	0	0	dry_grassland	E	natural	1	0	51.477	11.693	1889-07	expanded	yes
1692	diploid	0	De	GLM_15	IMG_7063	1	0	0	hill	E	natural	1	0	51.5684	14.3831	1890-07-25	expanded	yes
1693	diploid	0	De	PR_33194	DSC_0567	1	0	0	NA	NA	NA	NA	NA	50.876	14.04	1890-08-01	expanded	yes
1694	diploid	0	De	HBG-528739	NA	1	0	0	ruderal_area	JE	ruderal	0	1	53.5809	9.99047	1890-08-16	expanded	yes
1695	tetraploid	1	De	HBG-528765	NA	1	0	0	ruderal	JE	ruderal	0	1	51.3516	11.9933	1891-08	expanded	yes
1696	diploid	0	De	STU-50	NA	1	0	0	NA	NA	NA	NA	NA	48.3897	9.94246	1891-09	expanded	yes
1697	diploid	0	De	GFW_14296	14296	1	0	0	NA	NA	NA	NA	NA	51.7953	10.9622	1892	expanded	yes
1698	tetraploid	1	De	NA	NA	0	0	0	NA	NA	NA	NA	NA	48.155	11.371	1892	expanded	yes
1699	diploid	0	De	AMD_34829	NA	1	0	0	hill	E	natural	1	0	52.7772	14.0305	1892-07-17	expanded	yes
1700	tetraploid	1	De	HBG-528766	NA	1	0	0	ruderal	JE	ruderal	0	1	51.3516	11.9933	1892-08	expanded	yes
1701	diploid	0	De	MNVD-1581A084	NA	1	0	0	dry_grassland_slope	E	natural	1	0	51.71	11.946	1892-08-20	expanded	yes
1702	diploid	0	De	UPS_V-711009	UPS-31	1	0	0	NA	NA	NA	NA	NA	51.7921	11.1415	1893-07	expanded	yes
1703	diploid	0	De	B 10 1068233	SAM_3504	1	0	0	NA	NA	NA	NA	NA	52.9697	14.0819	1893-08-04	expanded	yes
1704	diploid	0	De	Z_44	DSC_0320	1	0	0	NA	NA	NA	NA	NA	47.5524	7.65809	1894-07	expanded	yes
1705	diploid	0	De	DR_016833	1MG_7689_-_1MG_7698_(Pflanze_35)	1	0	0	quarry	JD	ruderal	0	1	51.2824	13.4029	1894-08-06	expanded	yes
1706	diploid	0	De	HBG-528732	NA	1	0	0	ruderal_area	JE	ruderal	0	1	53.6555	10.1102	1894-09-09	expanded	yes
1707	diploid	0	De	585	NA	0	0	0	NA	NA	NA	NA	NA	49.845	11.045	1895	expanded	yes
1708	diploid	0	De	NA	DSC_0405	1	0	0	NA	NA	NA	NA	NA	50.2315	8.41526	1895	expanded	yes
1709	diploid	0	De	MNVD-1581A086	NA	1	0	0	railway	JA	ruderal	0	1	51.711	12.27	1895-07-18	expanded	yes
1710	tetraploid	1	De	B101068275	NA	1	0	0	garden	I	ruderal	0	1	51.357	12.1165	1895-07-20	expanded	yes
1711	diploid	0	De	HBG-528822	NA	1	0	0	NA	NA	NA	NA	NA	53.6555	10.1102	1895-08	expanded	yes
1712	diploid	0	De	HBG-528736	NA	1	0	0	ruderal_area	JE	ruderal	0	1	53.6555	10.1102	1895-08-21	expanded	yes
1713	diploid	0	De	B 10 1068370	SAM_3275	1	0	0	NA	NA	NA	NA	NA	51.5775	11.8344	1895-10	expanded	yes
1714	diploid	0	De	Ochsmann_2000_320	NA	1	0	0	gravel_pit	JD	ruderal	0	1	50.999	11.024	1896	expanded	yes
1715	diploid	0	De	HBG-528733	NA	1	0	0	ruderal_area	JE	ruderal	0	1	53.6555	10.1102	1896-07-25	expanded	yes
1716	diploid	0	De	HBG-528732	NA	1	0	0	ruderal_area	JE	ruderal	0	1	53.6555	10.1102	1896-08-06	expanded	yes
1717	diploid	0	De	BRNU_120304	P1630342	1	0	0	NA	NA	NA	NA	NA	49.8519	8.36027	1897	expanded	yes
1718	diploid	0	De	FR_0119027	45799	1	0	0	NA	NA	NA	NA	NA	49.948	8.41933	1897	expanded	yes
1719	diploid	0	De	Ochsmann_2000_276	NA	1	0	0	NA	NA	NA	NA	NA	50.014	8.429	1897	expanded	yes
1720	diploid	0	De	Ochsmann_2000_237	NA	1	0	0	railway_station	JA	ruderal	0	1	48.121	11.553	1897	expanded	yes
1721	tetraploid	1	De	Ochsmann_2000_15	NA	1	0	0	railway_station	JA	ruderal	0	1	48.1218	11.5535	1897	expanded	yes
1722	diploid	0	De	Ochsmann_2000_241	NA	1	0	0	railway_embarkment	JA	ruderal	0	1	48.169	11.493	1897	expanded	yes
1723	diploid	0	De	B 10 1068376	SAM_3264	1	0	0	NA	NA	NA	NA	NA	50.9961	11.0328	1897-07	expanded	yes
1724	diploid	0	De	DR_016831	1MG_7708_-_1MG_7720_(Pflanze_37)	1	0	0	hill	E	natural	1	0	51.1418	13.5115	1898-07	expanded	yes
1725	diploid	0	De	B 10 1068257	SAM_3467	1	0	0	roadside	JB	ruderal	0	1	52.5408	13.3581	1898-07-21	expanded	yes
1726	diploid	0	De	B 10 1068218	IMG_20191219_115942	1	0	0	NA	NA	NA	NA	NA	51.767	11.4268	1898-08-10	expanded	yes
1727	diploid	0	De	Ochsmann_2000_281	NA	1	0	0	NA	NA	NA	NA	NA	52.223	11.008	1899	expanded	yes
1728	diploid	0	De	Ochsmann_2000_259	NA	1	0	0	NA	NA	NA	NA	NA	48.135	11.5903	1899	expanded	yes
1729	diploid	0	De	Ochsmann_2000_240	NA	1	0	0	NA	NA	NA	NA	NA	48.7847	10.6853	1899	expanded	yes
1730	diploid	0	De	PR_64324	DSC_0478	1	0	0	NA	NA	NA	NA	NA	51.0952	12.0649	1900-07-29	expanded	yes
1731	diploid	0	De	GZU_070207	70207	1	0	0	calcareus_hill	E	natural	1	0	51.7591	11.4619	1900-08-01	expanded	yes
1732	diploid	0	De	NA	NA	1	0	0	roadside	JB	ruderal	0	1	49.2773	11.4672	1900-08-15	expanded	yes
1733	diploid	0	De	HBG-528717	HBG-528717	1	0	0	limestone hills	E	natural	1	0	52.4671	13.779	1900-09-01	expanded	yes
1734	diploid	0	De	NA	NA	1	0	0	dry_slope	E	natural	1	0	51.752	11.469	1900	expanded	yes
1735	diploid	0	De	587	NA	0	0	0	diluvium_sands	C	natural	1	0	49.302	11.46	1900	expanded	yes
1736	diploid	0	De	UPS_V-707746	UPS-92	1	0	0	NA	NA	NA	NA	NA	52.5693	13.9682	1901-07-28	expanded	yes
1737	tetraploid	1	De	HBG-528808	NA	1	0	0	canal	JC	ruderal	0	1	54.2718	9.62233	1901-09-26	expanded	yes
1738	diploid	0	De	HBG-528751	HBG-528751	1	0	0	NA	NA	NA	NA	NA	51.3708	10.8652	1901	expanded	yes
1739	diploid	0	De	B 10 1068411	SAM_3186	1	0	0	NA	NA	NA	NA	NA	51.1195	13.6546	1901-06	expanded	yes
1740	diploid	0	De	B101068195	B_10_1068195	1	0	0	NA	NA	NA	NA	NA	48.8003	10.6556	1901-07	expanded	yes
1741	diploid	0	De	25537	25537	1	1	1	NA	NA	NA	NA	NA	48.8003	10.6556	1901-07	expanded	yes
1742	diploid	0	De	NA	NA	1	0	0	NA	NA	NA	NA	NA	49.2497	8.51389	1902-07-14	expanded	yes
1743	diploid	0	De	B 10 1068252	SAM_3473	1	0	0	ruderal_area	JE	ruderal	0	1	52.5219	13.3406	1902-08-26	expanded	yes
1744	diploid	0	De	FR_0118155	45727	1	0	0	sandy_fallow_land	I	ruderal	0	1	49.8124	8.65912	1902-09-07	expanded	yes
1745	tetraploid	1	De	Ochsmann_2000_10	NA	1	0	0	railway	JA	ruderal	0	1	48.1708	11.4964	1902	expanded	yes
1746	diploid	0	De	Ochsmann_2000_284	NA	1	0	0	slopes_above_river	E	natural	1	0	51.653	11.757	1902	expanded	yes
1747	tetraploid	1	De	NA	NA	0	0	0	railway	JA	ruderal	0	1	48.122	11.553	1902	expanded	yes
1748	diploid	0	De	GFW_14293	14293	1	0	0	railway_embankment	JA	ruderal	0	1	48.3984	10.0045	1902-08	expanded	yes
1749	diploid	0	De	DSC05759	NA	1	0	0	NA	NA	NA	NA	NA	49.4874	8.4659	1902-10	expanded	yes
1750	diploid	0	De	B101068235	NA	1	0	0	railroad	JA	ruderal	0	1	52.8947	14.0519	1903-07-21	expanded	yes
1751	diploid	0	De	UPS_V-710994	UPS-29	1	0	0	military_area	JE	ruderal	0	1	52.3845	13.0849	1903-08-02	expanded	yes
1752	diploid	0	De	r http://n2t.net/ar...82b0-95dbc3a096a3	NMNH1179897	1	0	0	calcareous_slope	E	natural	1	0	51.714	11.439	1903-08-20	expanded	yes
1753	diploid	0	De	Ochsmann_2000_233	NA	1	0	0	NA	NA	NA	NA	NA	49.0371	12.1388	1903	expanded	yes
1754	diploid	0	De	589	NA	0	0	0	diluvium_sands	C	natural	1	0	49.439	11.01	1903	expanded	yes
1755	diploid	0	De	MU48	MU48	1	0	0	roadside	JB	ruderal	0	1	49.0314	12.2241	1904-07-10	expanded	yes
1756	diploid	0	De	L_3035969	NA	1	0	0	NA	NA	NA	NA	NA	52.5091	13.2684	1904-07-11	expanded	yes
1757	diploid	0	De	DR	1MG_7495_-_7502_(Pflanze_10)	1	0	0	vinyards	I	ruderal	0	1	51.4463	13.2276	1904-08-03	expanded	yes
1758	diploid	0	De	Ochsmann_2000_257	NA	1	0	0	NA	NA	NA	NA	NA	48.135	11.59	1904	expanded	yes
1759	diploid	0	De	Ochsmann_2000_230	NA	1	0	0	dry_hill	E	natural	1	0	49.0371	12.1388	1904	expanded	yes
1760	diploid	0	De	NA	NA	1	0	0	NA	NA	NA	NA	NA	49.5398	8.22372	1904-07	expanded	yes
1761	diploid	0	De	NA	NA	1	0	0	NA	NA	NA	NA	NA	49.5398	8.22372	1904-08	expanded	yes
1762	diploid	0	De	BRNU_416711	P1630280	1	0	0	quarry	JD	ruderal	0	1	51.811	11.7413	1905-07-06	expanded	yes
1763	diploid	0	De	DSC05769	NA	1	0	0	NA	NA	NA	NA	NA	49.5384	8.22347	1905-09-24	expanded	yes
1764	diploid	0	De	STU-130	NA	1	0	0	NA	NA	NA	NA	NA	50.0124	8.42171	1905-10-06	expanded	yes
1765	diploid	0	De	Ochsmann_2000_244	NA	1	0	0	quarry	JD	ruderal	0	1	49.096	7.787	1906	expanded	yes
1766	diploid	0	De	B100559516	NA	1	0	0	NA	NA	NA	NA	NA	51.4978	11.8119	1906-06-06	expanded	yes
1767	diploid	0	De	CL_148545	DSCN7432	1	0	0	NA	NA	NA	NA	NA	51.683	10.091	1907	expanded	yes
1768	diploid	0	De	Ochsmann_2000_275	NA	1	0	0	NA	NA	NA	NA	NA	49.815	8.645	1907	expanded	yes
1769	diploid	0	De	HBG-528824	HBG-528824	1	0	0	sunny hillside	E	natural	1	0	53.7106	10.7693	1907-07-28	expanded	yes
1770	diploid	0	De	GZU_000271593	180358	1	0	0	NA	NA	NA	NA	NA	51.3775	11.0725	1907-07-31	expanded	yes
1771	diploid	0	De	BRNU_027209	P1630379	1	0	0	lake_bed	C	natural	1	0	51.5195	11.5577	1907-08-05	expanded	yes
1772	diploid	0	De	P02815755	MNHN-P-P02815755	1	0	0	abandoned land	JE	ruderal	0	1	52.4493	13.5858	1907-10-04	expanded	yes
1773	diploid	0	De	P02815755	RSA0500862	1	0	0	ruderal	JE	ruderal	0	1	52.4493	13.5858	1907-10-01	expanded	yes
1774	diploid	0	De	HBG-528820	HBG-528820	1	0	0	NA	NA	NA	NA	NA	51.7466	11.0413	1907-07	expanded	yes
1775	diploid	0	De	FR_0118156	45728	1	0	0	railway_embankment	JA	ruderal	0	1	49.8197	8.63586	1907-07	expanded	yes
1776	diploid	0	De	B 10 1068255	SAM_3470	1	0	0	ruderal_area	JE	ruderal	0	1	52.5497	13.2081	1908-06-19	expanded	yes
1777	diploid	0	De	GZU_000047593	605230	1	0	0	NA	NA	NA	NA	NA	51.3674	11.2955	1908-07-10	expanded	yes
1778	diploid	0	De	P04091386	MNHN-P-P04091386	1	0	0	NA	NA	NA	NA	NA	51.2882	11.1613	1908-07-19	expanded	yes
1779	diploid	0	De	C-42_2014_22	NA	1	0	0	hill	E	natural	1	0	48.4069	9.98591	1909	expanded	yes
1780	diploid	0	De	NA	DSC_0416	1	0	0	hills	E	natural	1	0	51.473	11.3	1909-07-17	expanded	yes
1781	diploid	0	De	STU-76	NA	1	0	0	rock	H	natural	1	0	48.4065	9.78281	1909-08-15	expanded	yes
1782	diploid	0	De	RSA0500836	RSA0500836	1	0	0	NA	NA	NA	NA	NA	52.465	13.6042	1909-09-15	expanded	yes
1783	diploid	0	De	NA	NA	1	0	0	NA	NA	NA	NA	NA	49.5031	8.45327	1909-07	expanded	yes
1784	diploid	0	De	NA	NA	1	0	0	harbor	JC	ruderal	0	1	49.5031	8.45327	1909-10	expanded	yes
1785	diploid	0	De	NA	NA	1	0	0	NA	NA	NA	NA	NA	49.5398	8.22372	1909-10	expanded	yes
1786	diploid	0	De	Ochsmann_2000_254	NA	1	0	0	rocks	H	natural	1	0	49.234	11.677	1910	expanded	yes
1787	diploid	0	De	DR_016844	1MG_7818_-_1MG_7824_(Pflanze_49)	1	0	0	dry_meadow	E	natural	1	0	51.3522	12.7439	1910-06-08	expanded	yes
1788	diploid	0	De	STU-65	NA	1	0	0	NA	NA	NA	NA	NA	48.3983	9.80067	1910-06-19	expanded	yes
1789	diploid	0	De	STU-69	NA	1	0	0	castle_hill	E	natural	1	0	48.406	9.80171	1910-06-19	expanded	yes
1790	diploid	0	De	MNVD-1681A028	NA	1	0	0	NA	NA	NA	NA	NA	51.865	12.403	1910-07-31	expanded	yes
1791	diploid	0	De	STU-94	NA	1	0	0	NA	NA	NA	NA	NA	48.4136	9.87434	1910-08-01	expanded	yes
1792	diploid	0	De	STU-66	NA	1	0	0	NA	NA	NA	NA	NA	48.4168	9.90211	1910-08-01	expanded	yes
1793	diploid	0	De	STU-64	NA	1	0	0	NA	NA	NA	NA	NA	48.4173	9.89664	1910-08-01	expanded	yes
1794	diploid	0	De	STU-95	NA	1	0	0	NA	NA	NA	NA	NA	48.42	9.89224	1910-08-01	expanded	yes
1795	diploid	0	De	B 10 1068246	SAM_3481	1	0	0	railway	JA	ruderal	0	1	52.4433	13.2942	1910-08-08	expanded	yes
1796	diploid	0	De	MSTR_322550	322550	1	0	0	dry hills	E	natural	1	0	51.732	11.5106	1910-08	expanded	yes
1797	diploid	0	De	B 10 1068226	IMG_20191219_115634	1	0	0	slope	E	natural	1	0	51.1775	13.4714	1911-06-19	expanded	yes
1798	tetraploid	1	De	Kiel_12	Kiel_12	1	0	0	canal side	JC	ruderal	0	1	54.2895	9.66201	1911-07-28	expanded	yes
1799	diploid	0	De	588	NA	0	0	0	diluvium_sands	C	natural	1	0	49.438	10.988	1912	expanded	yes
1800	diploid	0	De	HBG-528720	HBG-528720	1	0	0	agriculture	I	ruderal	0	1	53.7105	10.7683	1912-07-07	expanded	yes
1801	diploid	0	De	HBG-528807	HBG-528807	1	0	0	NA	NA	NA	NA	NA	53.7104	10.7679	1912-07-20	expanded	yes
1802	diploid	0	De	B100676858	NA	1	0	0	NA	NA	NA	NA	NA	48.7008	11.0165	1912-08-01	expanded	yes
1803	diploid	0	De	B 10 1068234	IMG_20191219_115417	1	0	0	calcareous_hill	E	natural	1	0	51.1353	11.7131	1912-09	expanded	yes
1804	diploid	0	De	Ochsmann_2000_249	NA	1	0	0	NA	NA	NA	NA	NA	48.403	11.765	1913	expanded	yes
1805	diploid	0	De	PR8631	DSC_0404	1	0	0	NA	NA	NA	NA	NA	48.1724	12.8307	1913-07-14	expanded	yes
1806	diploid	0	De	PR8636	DSC_0415	1	0	0	NA	NA	NA	NA	NA	51.522	11.543	1913-07-27	expanded	yes
1807	diploid	0	De	FR_0119032	45804	1	0	0	railway_embankment	JA	ruderal	0	1	50.13	8.73361	1913-08-06	expanded	yes
1808	diploid	0	De	B 10 1068445	DSCN6064	1	0	0	NA	NA	NA	NA	NA	52.1447	13.8322	1913-08-07	expanded	yes
1809	diploid	0	De	GLM_57	1MG_7342_-_1MG_7348)	1	0	0	NA	NA	NA	NA	NA	49.8935	8.08503	1913-08-28	expanded	yes
1810	tetraploid	1	De	M-0285657	M-0285657	1	0	0	ruderal_area	JE	ruderal	0	1	48.1582	11.5029	1913-09-11	expanded	yes
1811	diploid	0	De	DR_016829	1MG_7726_-_1MG_7735_(Pflanze_39)	1	0	0	NA	NA	NA	NA	NA	51.24	13.4168	1913-09	expanded	yes
1812	diploid	0	De	NA	Asteraceae Centaurea stoebe NML-B1970-3642	1	0	0	dry slope	E	natural	1	0	51.39	12.126	1915-07-16	expanded	yes
1813	diploid	0	De	HBG-528768	HBG-528768	1	0	0	NA	NA	NA	NA	NA	51.3653	11.0916	1915-07-20	expanded	yes
1814	diploid	0	De	NA	DSCN5902	1	0	0	NA	NA	NA	NA	NA	52.612	13.231	1915-07	expanded	yes
1815	diploid	0	De	Ochsmann_2000_226	NA	1	0	0	town_park	JE	ruderal	0	1	48.2961	10.989	1916	expanded	yes
1816	diploid	0	De	PR_482114	DSC_0475	1	0	0	quarry	JD	ruderal	0	1	51.1618	13.4977	1916-08-02	expanded	yes
1817	diploid	0	De	Ochsmann_2000_243	NA	1	0	0	hills	E	natural	1	0	48.541	12.161	1918	expanded	yes
1818	diploid	0	De	B100775937	NA	1	0	0	ruderal	JE	ruderal	0	1	53.5305	11.3006	1919	expanded	yes
1819	diploid	0	De	FR_0118036	45668	1	0	0	slopes	E	natural	1	0	51.152	11.8142	1919-07-10	expanded	yes
1820	diploid	0	De	MNVD-1581A083	NA	1	0	0	hill	E	natural	1	0	51.774	11.139	1919-07-23	expanded	yes
1821	diploid	0	De	DR	1MG_7525_-_1MG_7532_(Pflanze_14)	1	0	0	NA	NA	NA	NA	NA	51.1559	13.4824	1919-08-08	expanded	yes
1822	tetraploid	1	De	B 10 1068308	SAM_3397	1	0	0	harbor	JC	ruderal	0	1	51.8575	12.0394	1919-08-23	expanded	yes
1823	diploid	0	De	BRE_0000042	NA	1	0	0	hill	E	natural	1	0	50.9248	10.7799	1919-07	expanded	yes
1824	diploid	0	De	C.403160	NA	1	0	0	NA	NA	NA	NA	NA	48.0348	7.58361	1919-07	expanded	yes
1825	tetraploid	1	De	Ochsmann_2000_22	NA	1	0	0	railway	JA	ruderal	0	1	49.0273	12.145	1920	expanded	yes
1826	diploid	0	De	DR_016826	1MG_7621_-_1MG_7631_(Pflanze_27)	1	0	0	hill	E	natural	1	0	51.1418	13.5115	1920-07-02	expanded	yes
1827	diploid	0	De	DR_016825	1MG_7632_-_1MG_7636_(Pflanze_28)	1	0	0	dry_sunny_slope	E	natural	1	0	51.1556	13.465	1920-07-02	expanded	yes
1828	tetraploid	1	De	B 10 1068310	SAM_3390	1	0	0	harbor	JC	ruderal	0	1	51.8575	12.0394	1920-07-14	expanded	yes
1829	tetraploid	1	De	NHMUK_5761	NA	1	0	0	NA	NA	NA	NA	NA	48.175	11.486	1920-08-15	expanded	yes
1830	diploid	0	De	B 10 1068128	SAM_3672	1	0	0	gravel_pit	JD	ruderal	0	1	51.3811	12.2783	1921-07-05	expanded	yes
1831	diploid	0	De	B 10 1068193	IMG_20191219_120718	1	0	0	riverside	C	natural	1	0	48.5564	13.6442	1921-07-21	expanded	yes
1832	diploid	0	De	TAM0079604	NA	1	0	0	roadside	JB	ruderal	0	1	51.3736	11.0981	1922-06-25	expanded	yes
1833	diploid	0	De	TAM0079607	NA	1	0	0	slope	E	natural	1	0	51.3736	11.0981	1922-07-04	expanded	yes
1834	diploid	0	De	Cen_stoebe_LZ_156719_Ulm	NA	1	0	0	NA	NA	NA	NA	NA	48.401	9.988	1922-07	expanded	yes
1835	diploid	0	De	HBG-528821	HBG-528821	1	0	0	dry hillside	E	natural	1	0	51.3581	11.0994	1924-08-10	expanded	yes
1836	diploid	0	De	L_3037456	NA	1	0	0	path_side	JB	ruderal	0	1	52.4778	12.8407	1925-07-27	expanded	yes
1837	diploid	0	De	B 10 1068240	SAM_3489	1	0	0	NA	NA	NA	NA	NA	52.6722	12.7075	1925-08-30	expanded	yes
1838	diploid	0	De	STU-43	NA	1	0	0	NA	NA	NA	NA	NA	48.4657	9.94424	1925-07	expanded	yes
1839	tetraploid	1	De	B 10 1068189	IMG_20191219_120843	1	0	0	railway_embankment	JA	ruderal	0	1	48.1578	11.4814	1925-09	expanded	yes
1840	diploid	0	De	DSC05698	NA	1	0	0	excavation_site	JD	ruderal	0	1	50.0089	8.40258	1926	expanded	yes
1841	diploid	0	De	STU-98	NA	1	0	0	rock	H	natural	1	0	48.4405	9.94622	1926-07	expanded	yes
1842	diploid	0	De	NA	DSC_0452	1	0	0	NA	NA	NA	NA	NA	51.2124	11.77	1927-07-15	expanded	yes
1843	diploid	0	De	HBG-528812	HBG-528812	1	0	0	NA	NA	NA	NA	NA	51.2083	11.7752	1927-07-18	expanded	yes
1844	diploid	0	De	HBG-528810_Bindersee	HBG-528810_Bindersee	1	0	0	NA	NA	NA	NA	NA	51.4874	11.7208	1927-07-21	expanded	yes
1845	diploid	0	De	NA	20210512_144837	1	1	1	rocks	H	natural	1	0	51.2781	11.4682	1928-06-06	expanded	yes
1846	diploid	0	De	NA	NMNH1379178	1	0	0	sands	E	natural	1	0	49.987	8.356	1928-07-17	expanded	yes
1847	diploid	0	De	L_3035889	NA	1	0	0	NA	NA	NA	NA	NA	51.2124	11.77	1930-06-30	expanded	yes
1848	diploid	0	De	STU-46	NA	1	0	0	NA	NA	NA	NA	NA	48.4177	9.89773	1930-07-11	expanded	yes
1849	diploid	0	De	MSTR_322567	322567	1	0	0	slope	E	natural	1	0	51.3789	11.0383	1930-07-31	expanded	yes
1850	tetraploid	1	De	B 10 1068192	IMG_20191219_120801	1	0	0	NA	NA	NA	NA	NA	48.1258	11.5756	1930-09-06	expanded	yes
1851	tetraploid	1	De	REG	NA	1	0	0	diluvium	C	natural	1	0	48.1333	11.55	1930-10-09	expanded	yes
1852	diploid	0	De	STU-101	NA	1	0	0	rock	H	natural	1	0	48.4036	9.98573	1930-08	expanded	yes
1853	tetraploid	1	De	http://n2t.net/ar...a140-040598ff2bd4	NMNH1550458	1	0	0	railroad	JA	ruderal	0	1	49.706	8.326	1931-07-07	expanded	yes
1854	diploid	0	De	B 10 0703021	IMG_20191219_144813	1	0	0	calcerous_rocks	H	natural	1	0	48.4392	9.94718	1931-07-17	expanded	yes
1855	diploid	0	De	STU-12	NA	1	0	0	rock	H	natural	1	0	48.7854	10.6965	1931-09-07	expanded	yes
1856	diploid	0	De	HBG-528756	HBG-528756	1	0	0	Slopes limestone	E	natural	1	0	51.2956	11.1627	1932-08-05	expanded	yes
1857	diploid	0	De	STU-48	NA	1	0	0	rock	H	natural	1	0	48.4151	9.90808	1932-07	expanded	yes
1858	diploid	0	De	HAL_xxxxx	NA	1	1	1	NA	NA	NA	NA	NA	52.115	11.617	1933	expanded	yes
1859	diploid	0	De	GLM_8	1MG_7025_-_1MG_7029	1	0	0	sunny_slope	E	natural	1	0	51.5086	14.3674	1933-07-19	expanded	yes
1860	diploid	0	De	Kiel_7	Kiel_7	1	0	0	NA	NA	NA	NA	NA	51.2133	11.7445	1933-07	expanded	yes
1861	diploid	0	De	B 10 1033726	IMG_20191219_145253	1	0	0	NA	NA	NA	NA	NA	50.8622	7.00716	1934-07-17	expanded	yes
1862	diploid	0	De	Kiel_3	Kiel_3	1	0	0	NA	NA	NA	NA	NA	49.8192	8.44025	1934-07-29	expanded	yes
1863	tetraploid	1	De	6062	IB24	1	0	0	NA	NA	NA	NA	NA	48.159	11.5063	1934-09-22	expanded	yes
1864	diploid	0	De	STU-97	NA	1	0	0	baulk___lynchet	I	ruderal	0	1	48.393	9.97278	1935-07	expanded	yes
1865	diploid	0	De	Ochsmann_2000_235	NA	1	0	0	NA	NA	NA	NA	NA	48.059	11.534	1936	expanded	yes
1866	diploid	0	De	MSB-165005	MSB-165005	1	0	0	steppe heather	E	natural	1	0	48.9374	11.7902	1936-07-06	expanded	yes
1867	diploid	0	De	MSB-165092	MSB-165092	1	0	0	steppe heather	E	natural	1	0	49.0309	12.1736	1936-07-07	expanded	yes
1868	diploid	0	De	NA	NA	1	0	0	NA	NA	NA	NA	NA	53.431	10.3714	1937	expanded	yes
1869	diploid	0	De	MSB-136763	MSB-136763	1	1	1	ruderal_area	JE	ruderal	0	1	49.8599	8.38408	1937-07-09	expanded	yes
1870	diploid	0	De	HAL_xxxxx	NA	1	1	1	NA	NA	NA	NA	NA	51.792	10.949	1938	expanded	yes
1871	tetraploid	1	De	Kiel_9	Kiel_9	1	0	0	NA	NA	NA	NA	NA	54.2371	9.59874	1938-08-16	expanded	yes
1872	diploid	0	De	HAL_xxxxx	NA	1	1	1	roadside	JB	ruderal	0	1	51.118	13.662	1939	expanded	yes
1873	diploid	0	De	Kiel_4	Kiel_4	1	0	0	harbour	JC	ruderal	0	1	48.5868	7.80944	1939-07	expanded	yes
1874	diploid	0	De	BRE_0000043	NA	1	0	0	slope	E	natural	1	0	51.2559	12.1418	1940-08	expanded	yes
1875	diploid	0	De	STU-13	NA	1	0	0	sheep-run	E	natural	1	0	48.4659	10.3017	1943-07-25	expanded	yes
1876	diploid	0	De	L_3037462	NA	1	0	0	railway	JA	ruderal	0	1	52.561	14.0753	1943-08-01	expanded	yes
1877	tetraploid	1	De	Kiel_11	Kiel_11	1	0	0	railway	JA	ruderal	0	1	54.2931	9.68292	1943-08-25	expanded	yes
1878	diploid	0	De	NA	20210512_144438	1	0	0	roadside	JB	ruderal	0	1	51.2324	11.257	1945-07-12	expanded	yes
1879	diploid	0	De	B 10 0622997	DSCN5932	1	0	0	ruderal_area	JE	ruderal	0	1	52.5167	13.2606	1945-09-12	expanded	yes
1880	diploid	0	De	STU-54	NA	1	0	0	NA	NA	NA	NA	NA	48.4421	8.68485	1945-06	expanded	yes
1881	diploid	0	De	HAL_xxxxx	NA	1	1	1	rocks	H	natural	1	0	51.786	11.135	1946	expanded	yes
1882	diploid	0	De	HAL_xxxxx	NA	1	0	0	NA	NA	NA	NA	NA	51.859	11.343	1946	expanded	yes
1883	diploid	0	De	STU-70	NA	1	0	0	NA	NA	NA	NA	NA	48.4821	9.90994	1946-07-29	expanded	yes
1884	diploid	0	De	FR_0118154	45726	1	0	0	NA	NA	NA	NA	NA	50.0092	8.42684	1946-08-10	expanded	yes
1885	diploid	0	De	HAL_xxxxx	NA	1	0	0	railway	JA	ruderal	0	1	51.494	12.002	1947	expanded	yes
1886	diploid	0	De	Ochsmann_2000_300	NA	1	0	0	hill	E	natural	1	0	51.785	11.172	1947	expanded	yes
1887	diploid	0	De	NA	20210512_145130	1	1	1	NA	NA	NA	NA	NA	52.4167	14.5331	1947-06-20	expanded	yes
1888	diploid	0	De	FR_0118158	45730	1	0	0	railway_embankment	JA	ruderal	0	1	50.13	8.73361	1947-07-21	expanded	yes
1889	diploid	0	De	B 10 1068262	SAM_3460	1	0	0	hills	E	natural	1	0	52.4281	13.7269	1947-07-29	expanded	yes
1890	diploid	0	De	B 10 1068241	SAM_3486	1	0	0	NA	NA	NA	NA	NA	52.7056	13.1497	1947-08-10	expanded	yes
1891	diploid	0	De	NA	20210512_142246	1	0	0	NA	NA	NA	NA	NA	48.8909	11.1892	1947-09-01	expanded	yes
1892	diploid	0	De	HAL_75543	NA	1	1	1	river_bank	C	natural	1	0	51.439	11.929	1948	expanded	yes
1893	diploid	0	De	Ochsmann_2000_318	NA	1	0	0	S_slope_hill	E	natural	1	0	51.412	11.108	1948	expanded	yes
1894	diploid	0	De	Ochsmann_2000_298	NA	1	0	0	S_slope_hill	E	natural	1	0	51.781	11.107	1948	expanded	yes
1895	diploid	0	De	Ochsmann_2000_299	NA	1	0	0	NA	NA	NA	NA	NA	51.828	10.875	1948	expanded	yes
1896	tetraploid	1	De	Ochsmann_2000_18	NA	1	0	0	railway_station	JA	ruderal	0	1	48.1218	11.5535	1948	expanded	yes
1897	diploid	0	De	B 10 0622998	SAM_3081	1	0	0	roadside	JB	ruderal	0	1	52.5122	13.2592	1948-07-03	expanded	yes
1898	diploid	0	De	FR_0118043	45675	1	0	0	roadside	JB	ruderal	0	1	50.0102	8.28217	1948-07-15	expanded	yes
1899	diploid	0	De	B 10 1068260	SAM_3463	1	0	0	fallow_site	I	ruderal	0	1	52.5483	13.2483	1948-08-05	expanded	yes
1900	diploid	0	De	Ochsmann_2000_301	NA	1	0	0	hill	E	natural	1	0	51.728	10.875	1949	expanded	yes
1901	diploid	0	De	Ochsmann_2000_273	NA	1	0	0	roadside	JB	ruderal	0	1	52.695	13.289	1949	expanded	yes
1902	diploid	0	De	Ochsmann_2000_258	NA	1	0	0	NA	NA	NA	NA	NA	48.7847	10.6853	1949	expanded	yes
1903	diploid	0	De	B 10 1037331	IMG_20191219_145022	1	0	0	vineyard	I	ruderal	0	1	51.1093	11.3194	1949-07-06	expanded	yes
1904	diploid	0	De	NA	20210512_144539	1	1	1	NA	NA	NA	NA	NA	51.4067	10.6962	1950-04-09	expanded	yes
1905	diploid	0	De	B 10 1068231	IMG_20191219_115455	1	0	0	granit_rock	H	natural	1	0	51.2419	13.4228	1950-07-16	expanded	yes
1906	diploid	0	De	B 10 1068449	DSCN6076	1	0	0	roadside	JB	ruderal	0	1	51.9081	13.4042	1950-07-28	expanded	yes
1907	diploid	0	De	NA	Asteraceae Centaurea stoebe NML-B1970-3641	1	0	0	grassland	E	natural	1	0	51.506	11.958	1950-08-06	expanded	yes
1908	diploid	0	De	DR_016824	1MG_7637_-1MG_7645_(Pflanze_29)	1	0	0	quarry	JD	ruderal	0	1	51.1785	13.4709	1950-08-09	expanded	yes
1909	diploid	0	De	STU-55	NA	1	0	0	dry_meadow	E	natural	1	0	48.4499	8.80259	1950-07	expanded	yes
1910	diploid	0	De	FR_0118042	45674	1	0	0	sands	E	natural	1	0	49.9157	7.98427	1951-07-16	expanded	yes
1911	diploid	0	De	B 10 1068258	SAM_3465	1	0	0	roadside	JB	ruderal	0	1	52.5006	13.3108	1951-07-21	expanded	yes
1912	diploid	0	De	B 10 1068448	DSCN6072	1	0	0	NA	NA	NA	NA	NA	51.8264	13.4478	1951-08-02	expanded	yes
1913	diploid	0	De	B 10 1068443	DSCN6057	1	0	0	path side	JB	ruderal	0	1	51.9464	13.1603	1951-08-08	expanded	yes
1914	diploid	0	De	B 10 1068198	IMG_20191219_120546	1	0	0	hill	E	natural	1	0	51.8176	11.1048	1951-09-14	expanded	yes
1915	diploid	0	De	B 10 1068447	DSCN6068	1	0	0	NA	NA	NA	NA	NA	51.9328	14.1847	1951-09-30	expanded	yes
1916	diploid	0	De	B 10 1068360	SAM_3294	1	0	0	town_wall	JE	ruderal	0	1	51.1828	14.4261	1951-07	expanded	yes
1917	tetraploid	1	De	Bot-ZfB-BNL–001661	NA	1	0	0	railway	JA	ruderal	0	1	48.2974	13.1502	1951-08	expanded	yes
1918	diploid	0	De	Ochsmann_2000_263	NA	1	0	0	roadside_between_small_gardens	JB	ruderal	0	1	52.452	13.604	1952	expanded	yes
1919	diploid	0	De	B 10 1068368	SAM_3280	1	0	0	dry grassland	E	natural	1	0	51.1453	13.5164	1952-07-10	expanded	yes
1920	diploid	0	De	HBG-528784	HBG-528784	1	0	0	xerotherm	E	natural	1	0	52.4133	13.0877	1952-08-05	expanded	yes
1921	diploid	0	De	STU-96	NA	1	0	0	roadside	JB	ruderal	0	1	48.4441	8.83543	1953-07-17	expanded	yes
1922	diploid	0	De	STU-106	NA	1	0	0	slope	E	natural	1	0	48.4507	8.80931	1953-08-09	expanded	yes
1923	diploid	0	De	B 10 0766397	IMG_20191219_145437	1	0	0	castle_walls	JE	ruderal	0	1	51.7947	11.7342	1953-09-19	expanded	yes
1924	diploid	0	De	B 10 1068416	SAM_3176	1	0	0	slope	E	natural	1	0	51.3719	11.1046	1953-06	expanded	yes
1925	diploid	0	De	Ochsmann_2000_319	NA	1	0	0	railway_station	JA	ruderal	0	1	50.807	11.591	1954	expanded	yes
1926	diploid	0	De	Z_56	DSC_0334	1	0	0	garden_wall_stone_wall	JE	ruderal	0	1	48.0462	7.58499	1954-06-13	expanded	yes
1927	tetraploid	1	De	FR-0135155	NA	1	0	0	path_side	JB	ruderal	0	1	50.013	8.207	1954-07-11	expanded	yes
1928	tetraploid	1	De	FR-0135156	NA	1	0	0	dry_grassland	E	natural	1	0	50.014	8.209	1954-07-11	expanded	yes
1929	diploid	0	De	STU-75	NA	1	0	0	NA	NA	NA	NA	NA	48.4173	9.89664	1954-07-17	expanded	yes
1930	diploid	0	De	FR_0118187	45759	1	0	0	road_embankment	JB	ruderal	0	1	49.7805	8.55487	1954-07-17	expanded	yes
1931	diploid	0	De	HBG-528747	HBG-528747	1	0	0	roadside	JB	ruderal	0	1	49.8685	8.60207	1954-08-09	expanded	yes
1932	diploid	0	De	FR-0135101	NA	1	0	0	dry_grassland	E	natural	1	0	49.533	8.221	1954-08-15	expanded	yes
1933	tetraploid	1	De	FR-0135157	NA	1	0	0	roadside	JB	ruderal	0	1	50.119	8.96	1954-09-05	expanded	yes
1934	tetraploid	1	De	B 10 0622993	SAM_3164	1	0	0	NA	NA	NA	NA	NA	49.4444	8.53972	1954-09-22	expanded	yes
1935	diploid	0	De	DSC05727	NA	1	0	0	hill	E	natural	1	0	49.5417	8.24	1955-07-06	expanded	yes
1936	diploid	0	De	NA_ex herb.Hans Walter_acc.10.4.1970	NA_ex herb.Hans Walter_acc.10.4.1970	1	0	0	NA	NA	NA	NA	NA	51.4843	11.9806	1955-07-06	expanded	yes
1937	diploid	0	De	FR_011816	45560	1	0	0	hill	E	natural	1	0	51.0174	11.0221	1955-08-14	expanded	yes
1938	tetraploid	1	De	HBG-528823	NA	1	0	0	sand	E	natural	1	0	49.9157	7.98427	1956-07-10	expanded	yes
1939	diploid	0	De	B 10 0409736	SAM_3105	1	0	0	roadside	JB	ruderal	0	1	52.5414	13.2469	1956-07-16	expanded	yes
1940	diploid	0	De	FR-0135105	NA	1	0	0	rocks	H	natural	1	0	48.968	12.004	1956-07-31	expanded	yes
1941	diploid	0	De	FR-0135108	NA	1	0	0	quarry	JD	ruderal	0	1	50.006	8.403	1956-09-01	expanded	yes
1942	tetraploid	1	De	B 10 0622989	SAM_3152	1	0	0	roadside	JB	ruderal	0	1	49.4589	8.54972	1956-09-05	expanded	yes
1943	tetraploid	1	De	B 10 0622990	SAM_3158	1	0	0	NA	NA	NA	NA	NA	49.4444	8.53972	1956-09-20	expanded	yes
1944	diploid	0	De	C.403168	NA	1	0	0	sands	E	natural	1	0	50.0017	8.204	1957-05-15	expanded	yes
1945	diploid	0	De	B 10 1068414	SAM_3178	1	0	0	slope	E	natural	1	0	51.2329	11.7801	1957-06-30	expanded	yes
1946	diploid	0	De	B 10 1068413	SAM_3180	1	0	0	slope	E	natural	1	0	51.2329	11.7801	1957-06-30	expanded	yes
1947	diploid	0	De	GLM_16	1MG_7068_-_1MG_7073	1	0	0	quarry	JD	ruderal	0	1	51.2931	14.8026	1957-07-24	expanded	yes
1948	diploid	0	De	NA	Asteraceae Centaurea stoebe NML-B1970-4809.1	1	0	0	ruderal_area	JE	ruderal	0	1	51.361	12.405	1957-07-27	expanded	yes
1949	diploid	0	De	Cen_stoebe_LZ_152025_Zwickau	NA	1	0	0	NA	NA	NA	NA	NA	50.717	12.489	1957-09-13	expanded	yes
1950	tetraploid	1	De	HBG-528813	NA	1	0	0	NA	NA	NA	NA	NA	50.8751	7.62548	1957-09-28	expanded	yes
1951	diploid	0	De	FR-0135110	NA	1	0	0	vineyard	I	ruderal	0	1	49.786	8.337	1957-10-27	expanded	yes
1952	diploid	0	De	FR-0135111	NA	1	0	0	dry_grassland	E	natural	1	0	49.73	8.316	1957-10-27	expanded	yes
1953	diploid	0	De	DR_084041	1MG_7612_-_1MG_7620_(pflanze_26)	1	0	0	vinyards	I	ruderal	0	1	51.519	13.9969	1957-07	expanded	yes
1954	tetraploid	1	De	Ochsmann_2000_21	NA	1	0	0	railway	JA	ruderal	0	1	48.1597	11.4825	1958	expanded	yes
1955	tetraploid	1	De	Ochsmann_2000_19	NA	1	0	0	railway	JA	ruderal	0	1	48.1681	10.4931	1958	expanded	yes
1956	diploid	0	De	Ochsmann_2000_248	NA	1	0	0	slope	E	natural	1	0	49.162	11.953	1958	expanded	yes
1957	tetraploid	1	De	Ochsmann_2000_20	NA	1	0	0	railway	JA	ruderal	0	1	49.2694	12.1188	1958	expanded	yes
1958	diploid	0	De	GFW_14292	14292	1	0	0	NA	NA	NA	NA	NA	49.0314	12.2241	1958-07-06	expanded	yes
1959	diploid	0	De	DSC05674	NA	1	0	0	NA	NA	NA	NA	NA	49.5482	8.26291	1958-07-26	expanded	yes
1960	diploid	0	De	STU-93	NA	1	0	0	roadside	JB	ruderal	0	1	48.4234	8.79823	1958-08-24	expanded	yes
1961	diploid	0	De	FR-0135112	NA	1	0	0	dry_grassland	E	natural	1	0	49.73	8.316	1958-09-20	expanded	yes
1962	diploid	0	De	FR_011817	45561	1	0	0	NA	NA	NA	NA	NA	48.2656	12.4641	1958-09-20	expanded	yes
1963	diploid	0	De	MNVD-6723A	NA	1	0	0	NA	NA	NA	NA	NA	51.832	12.24	1958-07	expanded	yes
1964	diploid	0	De	GLM_22	1MG_7110_-_1MG_7116	1	0	0	lignite_debris	JE	ruderal	0	1	51.5458	14.575	1958-07	expanded	yes
1965	diploid	0	De	STU-91	NA	1	0	0	castle_hill	E	natural	1	0	48.0678	7.62645	1959-07-06	expanded	yes
1966	diploid	0	De	STU-105	NA	1	0	0	NA	NA	NA	NA	NA	48.0404	7.59318	1959-07-06	expanded	yes
1967	diploid	0	De	FR_0118150	45722	1	0	0	calcareous_sands	E	natural	1	0	50.0202	8.22808	1959-07-29	expanded	yes
1968	diploid	0	De	B 10 0307346	DSCN6048	1	0	0	roadside	JB	ruderal	0	1	52.5644	13.2164	1959-07-30	expanded	yes
1969	diploid	0	De	Ochsmann_2000_247	NA	1	0	0	dry_slope	E	natural	1	0	49.165	11.973	1960	expanded	yes
1970	diploid	0	De	HAL_061132	NA	1	1	1	rocks	H	natural	1	0	51.497	11.952	1961	expanded	yes
1971	diploid	0	De	Ochsmann_2000_268	NA	1	0	0	slope	E	natural	1	0	52.82	13.935	1961	expanded	yes
1972	diploid	0	De	Ochsmann_2000_224	NA	1	0	0	dry_meadow	E	natural	1	0	48.4208	10.0193	1961	expanded	yes
1973	diploid	0	De	Ochsmann_2000_229	NA	1	0	0	gravel_pit	JD	ruderal	0	1	48.465	10.295	1961	expanded	yes
1974	tetraploid	1	De	GLM_30	1MG_7010_-_1MG_7012	1	0	0	railway	JA	ruderal	0	1	51.1252	14.2049	1961-07-09	expanded	yes
1975	diploid	0	De	STU-104	NA	1	0	0	NA	NA	NA	NA	NA	48.444	8.83775	1961-08-21	expanded	yes
1976	diploid	0	De	Ochsmann_2000_269	NA	1	0	0	dry_slope	E	natural	1	0	52.769	14.063	1962	expanded	yes
1977	diploid	0	De	Ochsmann_2000_267	NA	1	0	0	dry_pine_forest	G	natural	1	0	52.775	14.064	1962	expanded	yes
1978	diploid	0	De	NA	DSCN5892	1	0	0	railway	JA	ruderal	0	1	52.526	13.259	1962-08-13	expanded	yes
1979	tetraploid	1	De	FR-0135158	NA	1	0	0	railway_embankment	JA	ruderal	0	1	50.331	7.237	1962-09-15	expanded	yes
1980	diploid	0	De	Ochsmann_2000_277	NA	1	0	0	sandy_dry_meadows	E	natural	1	0	49.845	8.565	1963	expanded	yes
1981	diploid	0	De	Ochsmann_2000_246	NA	1	0	0	NA	NA	NA	NA	NA	48.073	10.814	1963	expanded	yes
1982	tetraploid	1	De	Ochsmann_2000_17	NA	1	0	0	roadside	JB	ruderal	0	1	48.1617	11.505	1963	expanded	yes
1983	diploid	0	De	HAL_83443	NA	1	0	0	dry_meadow	E	natural	1	0	51.4972	11.8101	1963-06-28	expanded	yes
1984	diploid	0	De	B 10 1068179	IMG_20191219_121135	1	0	0	roadside	JB	ruderal	0	1	47.6608	7.52835	1963-07-18	expanded	yes
1985	tetraploid	1	De	M-0255034	M-0255034	1	0	0	railway	JA	ruderal	0	1	48.1954	11.5083	1963-07-27	expanded	yes
1986	tetraploid	1	De	169419	DSC_0313	1	0	0	roadside	JB	ruderal	0	1	48.164	11.478	1963-08-10	expanded	yes
1987	diploid	0	De	HAL_79305	NA	1	0	0	dry_meadow	E	natural	1	0	51.296	11.889	1964	expanded	yes
1988	tetraploid	1	De	Ochsmann_2000_11	NA	1	0	0	NA	NA	NA	NA	NA	47.9156	10.6102	1964	expanded	yes
1989	tetraploid	1	De	Ochsmann_2000_14	NA	1	0	0	railway	JA	ruderal	0	1	48.1708	11.4964	1964	expanded	yes
1990	diploid	0	De	BR0000023274532	BR0000023274532	1	0	0	xerotherm	E	natural	1	0	48.1093	7.66835	1964-07-02	expanded	yes
1991	diploid	0	De	GFW_2469	2469	1	0	0	dry_meadow	E	natural	1	0	51.2358	11.7806	1964-07-02	expanded	yes
1992	diploid	0	De	HAL_7901	NA	1	0	0	river_bank	C	natural	1	0	51.508	11.954	1964-07-14	expanded	yes
1993	diploid	0	De	FR_0118046	45678	1	0	0	wasteland	JE	ruderal	0	1	49.8926	8.2421	1964-07-20	expanded	yes
1994	diploid	0	De	NA	DSCN5891	1	0	0	roadside	JB	ruderal	0	1	52.544	13.247	1964-07-28	expanded	yes
1995	diploid	0	De	C.547094	NA	1	0	0	meadow	E	natural	1	0	48.0523	11.5222	1964-08-01	expanded	yes
1996	tetraploid	1	De	M-0255069	M-0255069	1	0	0	railway	JA	ruderal	0	1	48.205	11.5368	1964-08-03	expanded	yes
1997	diploid	0	De	HAL_79333	NA	1	1	1	remparts	JE	ruderal	0	1	51.18	14.422	1965	expanded	yes
1998	diploid	0	De	HAL_83442	NA	1	1	1	dry_slope	E	natural	1	0	51.194	11.741	1965	expanded	yes
1999	diploid	0	De	HAL_15840	NA	1	1	1	dry_meadow	E	natural	1	0	51.402	11.098	1965	expanded	yes
[truncated: 3,804 more rows]

## Sheet: metadata
Consecutive_Number	1-5803
ploidy_level	diploid or tetraploid
species	0 = diploid; 1 = tetraploid
country	2-digit abbreviation ISO-Code
reference	name of data set / herbarium
reference_number_ID	ref number therein
photo_ID	photo ID if photo was taken
cytogeographical data	1 (yes) or 0 (no)
herbarium_voucher	1 (yes) or 0 (no)
pyroseq	1 (yes) or 0 (no)
habitat_description_original	habitat description from teh specimen label or field notes
EUNIS	classification according to Broennimann et al. (2014; J Biogeo)
habitat	ruderal vs. natural
natural	1 (yes) or 0 (no)
ruderal	1 (yes) or 0 (no)
latitude	decimal degrees
longitude	decimal degrees
collection_date	YYYY-MM-DD
range	native vs. expanded
Study_range	yes vs. no
